# Supplementary material for: Preparation of solid dispersion systems for enhanced dissolution of poorly water soluble diacerein: In-vitro evaluation, optimization and physiologically based pharmacokinetic modeling
Source: PLoS One. 2021 Jan 20;16(1):e0245482. doi: 10.1371/journal.pone.0245482 (PMC7816977; doi:10.1371/journal.pone.0245482)
Supplement: S1 File — (XLSX) [file pone.0245482.s001.xlsx]

## Sheet: Sheet1
Time	temp	dsc	temp	dsc	temp	dsc	temp	dsc	temp	dsc	temp	dsc	temp	dsc	temp	dsc
0	30.24	-0.02419	27.01	0.02837	30.13	0.002361	25.94	-0.003756	26.21	-0.003845	28.19	-0.07316	27.29	-0.003667	27.71	-3.177	20.86	-5.284
1	30.34	-0.02186	27.12	0.02952	30.25	0.002165	26.04	-0.004479	26.32	-0.004754	28.3	-0.07373	27.4	-0.002667	28.03	-3.155	20.98	-5.283
2	30.45	-0.01818	27.23	0.03065	30.36	0.002684	26.16	-0.003713	26.43	-0.005694	28.39	-0.07597	27.52	-0.002156	28.35	-3.153	21.08	-5.281
3	30.57	-0.01915	27.34	0.02943	30.49	0.0045	26.26	-0.0008026	26.55	-0.006708	28.49	-0.0803	27.65	-0.002116	28.67	-3.15	21.19	-5.278
4	30.69	-0.0149	27.46	0.02658	30.61	0.006129	26.36	2.196e-05	26.65	-0.007835	28.61	-0.0834	27.77	-0.001054	28.98	-3.147	21.3	-5.273
5	30.79	-0.01445	27.57	0.02865	30.73	0.007164	26.48	-0.00156	26.78	-0.009257	28.71	-0.08614	27.87	-0.0002584	29.29	-3.143	21.41	-5.268
6	30.89	-0.0111	27.7	0.02968	30.84	0.00774	26.59	-0.002907	26.91	-0.01015	28.82	-0.08624	27.99	-0.0002584	29.61	-3.137	21.52	-5.261
7	31	-0.008659	27.81	0.02752	30.96	0.009082	26.69	-0.001343	27.02	-0.01141	28.94	-0.0874	28.11	0.0001293	29.92	-3.131	21.62	-5.253
8	31.12	-0.01006	27.93	0.02747	31.07	0.008179	26.79	0.001242	27.12	-0.01297	29.05	-0.08995	28.23	4.77e-05	30.23	-3.124	21.74	-5.245
9	31.24	-0.006849	28.03	0.03038	31.19	0.008624	26.9	0.00233	27.23	-0.01385	29.15	-0.09363	28.35	0.0006191	30.54	-3.116	21.85	-5.235
10	31.34	-0.005328	28.15	0.02907	31.33	0.008197	27.01	0.0008741	27.34	-0.01581	29.27	-0.09646	28.44	-0.0002788	30.84	-3.107	21.94	-5.224
11	31.45	-0.006421	28.27	0.02883	31.45	0.007441	27.12	0.0006285	27.45	-0.01891	29.38	-0.09873	28.55	-0.0007686	31.14	-3.098	22.05	-5.214
12	31.56	-0.00533	28.37	0.03357	31.57	0.006783	27.22	0.002901	27.57	-0.02147	29.49	-0.09928	28.68	-0.001483	31.45	-3.088	22.16	-5.203
13	31.68	-0.003179	28.47	0.03164	31.7	0.006039	27.34	0.005245	27.69	-0.02414	29.59	-0.09944	28.79	-0.002912	31.75	-3.079	22.26	-5.193
14	31.79	-0.005355	28.59	0.03098	31.82	0.005323	27.45	0.00496	27.79	-0.02833	29.71	-0.1001	28.92	-0.004708	32.04	-3.071	22.36	-5.182
15	31.91	-0.005451	28.7	0.03327	31.94	0.004599	27.56	0.003079	27.91	-0.03177	29.82	-0.1019	29.03	-0.005014	32.33	-3.062	22.46	-5.172
16	32.01	-0.003508	28.82	0.03269	32.05	0.003766	27.66	0.002122	28.03	-0.03403	29.92	-0.1041	29.14	-0.00781	32.63	-3.053	22.57	-5.162
17	32.13	-0.002956	28.93	0.03017	32.18	0.002487	27.77	0.002462	28.14	-0.03567	30.04	-0.1055	29.26	-0.008912	32.92	-3.045	22.67	-5.152
18	32.24	-0.005703	29.05	0.02949	32.3	0.002038	27.87	0.002864	28.26	-0.03778	30.16	-0.1097	29.38	-0.009381	33.21	-3.036	22.77	-5.142
19	32.36	-0.005721	29.16	0.0315	32.43	0.001517	27.99	0.001875	28.36	-0.04149	30.27	-0.1115	29.5	-0.01005	33.5	-3.028	22.87	-5.132
20	32.48	-0.002798	29.29	0.03021	32.55	0.000402	28.09	0.002811	28.46	-0.04498	30.39	-0.1123	29.61	-0.01069	33.78	-3.02	22.97	-5.122
21	32.59	-0.003245	29.41	0.02679	32.68	0.0006686	28.21	0.002113	28.58	-0.05002	30.5	-0.1124	29.73	-0.01091	34.06	-3.011	23.07	-5.113
22	32.71	-0.005178	29.53	0.02433	32.81	0.00132	28.32	-0.0001622	28.69	-0.05466	30.62	-0.1125	29.85	-0.01095	34.35	-3.003	23.17	-5.103
23	32.83	-0.002998	29.64	0.02579	32.93	0.002379	28.4	-0.0009499	28.81	-0.05715	30.74	-0.1132	29.97	-0.01156	34.63	-2.995	23.28	-5.094
24	32.96	-0.001937	29.75	0.02653	33.06	0.002316	28.51	-0.002571	28.92	-0.05863	30.84	-0.114	30.09	-0.01105	34.91	-2.988	23.37	-5.084
25	33.07	-0.004374	29.88	0.02393	33.17	0.002693	28.62	-0.002506	29.04	-0.06063	30.95	-0.1161	30.21	-0.01102	35.19	-2.98	23.47	-5.075
26	33.18	-0.002624	29.99	0.02048	33.28	0.003945	28.75	-0.001963	29.15	-0.063	31.08	-0.1173	30.33	-0.01204	35.46	-2.972	23.57	-5.066
27	33.28	0.00012	30.1	0.01844	33.41	0.003508	28.85	-0.0009114	29.27	-0.06605	31.2	-0.1191	30.45	-0.01518	35.73	-2.965	23.67	-5.057
28	33.4	-0.001194	30.22	0.02098	33.54	0.003248	28.97	-0.001137	29.39	-0.07043	31.31	-0.1207	30.57	-0.01543	36	-2.957	23.77	-5.048
29	33.53	-0.00296	30.33	0.02127	33.65	0.003673	29.09	-0.001819	29.51	-0.07413	31.43	-0.1228	30.69	-0.01679	36.27	-2.95	23.86	-5.04
30	33.64	-0.0008565	30.46	0.01814	33.78	0.002475	29.2	-0.003855	29.63	-0.07863	31.54	-0.1244	30.81	-0.01765	36.54	-2.943	23.96	-5.031
31	33.76	-1.41e-05	30.58	0.01505	33.91	0.00187	29.3	-0.005707	29.74	-0.08143	31.66	-0.125	30.93	-0.01747	36.8	-2.935	24.05	-5.022
32	33.87	-0.002022	30.69	0.0163	34.04	0.0004522	29.42	-0.007117	29.85	-0.08362	31.77	-0.1254	31.05	-0.01762	37.06	-2.928	24.15	-5.014
33	33.99	-0.0038	30.79	0.01632	34.16	-0.00013	29.53	-0.007373	29.96	-0.08532	31.89	-0.1254	31.17	-0.01693	37.32	-2.921	24.23	-5.006
34	34.1	-0.0005777	30.93	0.01552	34.29	4.121e-05	29.63	-0.007517	30.09	-0.08917	32	-0.1256	31.29	-0.01637	37.58	-2.915	24.33	-4.997
35	34.23	9.175e-05	31.03	0.01238	34.4	-0.001295	29.74	-0.005101	30.19	-0.09331	32.12	-0.1261	31.42	-0.01612	37.84	-2.908	24.42	-4.989
36	34.35	-0.002961	31.15	0.01074	34.53	-0.0009307	29.86	-0.006884	30.31	-0.09703	32.24	-0.1269	31.55	-0.01619	38.1	-2.901	24.51	-4.981
37	34.46	-0.00345	31.29	0.009423	34.66	-0.0002395	29.97	-0.006942	30.44	-0.102	32.36	-0.1282	31.66	-0.01756	38.36	-2.894	24.6	-4.973
38	34.59	-0.002471	31.39	0.007941	34.78	0.0002887	30.08	-0.008755	30.56	-0.1055	32.48	-0.1293	31.78	-0.01954	38.61	-2.888	24.69	-4.966
39	34.71	-0.002526	31.52	0.006925	34.91	0.0006507	30.19	-0.01075	30.67	-0.107	32.6	-0.131	31.91	-0.02143	38.86	-2.881	24.78	-4.958
40	34.82	-0.004195	31.65	0.004549	35.04	0.0008275	30.31	-0.01313	30.78	-0.1097	32.71	-0.1316	32.03	-0.02375	39.11	-2.875	24.87	-4.95
41	34.94	-0.006109	31.76	0.00158	35.17	-0.0002002	30.42	-0.01534	30.9	-0.1143	32.83	-0.1343	32.15	-0.02463	39.36	-2.869	24.96	-4.943
42	35.05	-0.006024	31.87	-0.0007398	35.3	2.785e-05	30.55	-0.01745	31.02	-0.1193	32.94	-0.1359	32.27	-0.02674	39.6	-2.863	25.05	-4.936
43	35.18	-0.007177	32	-0.001187	35.43	0.0004937	30.66	-0.01879	31.15	-0.1247	33.07	-0.1372	32.39	-0.02875	39.85	-2.856	25.14	-4.928
44	35.31	-0.007558	32.12	-0.0004113	35.56	-0.0008395	30.78	-0.01813	31.27	-0.1276	33.18	-0.1381	32.51	-0.03146	40.09	-2.85	25.23	-4.921
45	35.43	-0.009307	32.24	-0.001562	35.66	-0.002729	30.88	-0.01868	31.39	-0.1296	33.3	-0.1382	32.64	-0.03674	40.34	-2.844	25.32	-4.914
46	35.54	-0.01196	32.36	-0.005197	35.8	-0.002724	31	-0.01917	31.51	-0.1323	33.42	-0.1385	32.76	-0.04236	40.58	-2.838	25.39	-4.907
47	35.66	-0.01197	32.5	-0.008042	35.92	-0.002997	31.12	-0.01833	31.62	-0.1376	33.54	-0.1385	32.89	-0.04799	40.82	-2.832	25.48	-4.9
48	35.78	-0.01029	32.61	-0.00801	36.05	-0.004429	31.23	-0.01805	31.74	-0.1432	33.66	-0.1385	33.02	-0.05214	41.06	-2.827	25.57	-4.893
49	35.9	-0.01075	32.74	-0.008797	36.19	-0.003756	31.35	-0.01606	31.87	-0.1472	33.79	-0.1393	33.14	-0.05424	41.29	-2.821	25.66	-4.887
50	36.03	-0.01412	32.86	-0.009561	36.31	-0.002949	31.47	-0.01623	31.98	-0.1497	33.91	-0.1398	33.25	-0.05601	41.53	-2.815	25.74	-4.88
51	36.16	-0.01598	32.99	-0.01296	36.45	-0.002052	31.59	-0.0164	32.09	-0.1513	34.03	-0.1412	33.38	-0.05933	41.76	-2.81	25.82	-4.873
52	36.27	-0.01382	33.11	-0.01529	36.57	-0.001098	31.71	-0.0165	32.21	-0.1531	34.16	-0.1413	33.5	-0.06276	41.99	-2.804	25.91	-4.867
53	36.4	-0.01332	33.2	-0.01532	36.71	-0.001073	31.82	-0.01667	32.33	-0.158	34.28	-0.1427	33.63	-0.06867	42.22	-2.799	25.99	-4.86
54	36.52	-0.01559	33.34	-0.01607	36.83	-0.002428	31.93	-0.01661	32.46	-0.1652	34.39	-0.146	33.76	-0.07365	42.45	-2.793	26.08	-4.854
55	36.65	-0.01814	33.46	-0.01594	36.96	-0.002145	32.05	-0.01709	32.58	-0.1692	34.5	-0.145	33.89	-0.07879	42.67	-2.788	26.16	-4.848
56	36.77	-0.01856	33.58	-0.01869	37.09	-0.003797	32.16	-0.01632	32.69	-0.1718	34.63	-0.1473	34.01	-0.08165	42.9	-2.783	26.23	-4.841
57	36.89	-0.01756	33.71	-0.02079	37.21	-0.00573	32.29	-0.01508	32.82	-0.1738	34.75	-0.1477	34.14	-0.08387	43.12	-2.777	26.32	-4.835
58	37.02	-0.0182	33.83	-0.02014	37.34	-0.007358	32.41	-0.01372	32.96	-0.1794	34.88	-0.1493	34.27	-0.08726	43.33	-2.772	26.4	-4.829
59	37.14	-0.02117	33.94	-0.02023	37.47	-0.00864	32.53	-0.01223	33.09	-0.1854	35	-0.1505	34.39	-0.09111	43.56	-2.767	26.48	-4.823
60	37.27	-0.02317	34.07	-0.01976	37.59	-0.01152	32.64	-0.01164	33.19	-0.1908	35.11	-0.1509	34.51	-0.09582	43.78	-2.762	26.56	-4.817
61	37.39	-0.02168	34.2	-0.02023	37.72	-0.01409	32.77	-0.009693	33.31	-0.1928	35.25	-0.1514	34.63	-0.101	44	-2.757	26.64	-4.811
62	37.51	-0.02097	34.32	-0.02232	37.86	-0.01803	32.88	-0.009957	33.42	-0.1953	35.37	-0.1515	34.76	-0.1051	44.21	-2.752	26.73	-4.806
63	37.64	-0.02275	34.44	-0.0244	37.97	-0.02103	33.01	-0.008555	33.55	-0.1992	35.5	-0.1518	34.89	-0.109	44.43	-2.747	26.8	-4.8
64	37.74	-0.02545	34.57	-0.024	38.08	-0.02483	33.12	-0.007785	33.67	-0.2046	35.61	-0.1517	35.02	-0.1116	44.64	-2.743	26.88	-4.794
65	37.87	-0.02397	34.69	-0.02192	38.21	-0.02836	33.23	-0.007081	33.79	-0.2091	35.73	-0.152	35.14	-0.1146	44.85	-2.738	26.96	-4.789
66	37.99	-0.02271	34.83	-0.02217	38.35	-0.03224	33.34	-0.007659	33.91	-0.2133	35.86	-0.1526	35.27	-0.1205	45.07	-2.733	27.04	-4.783
67	38.11	-0.02402	34.96	-0.02387	38.49	-0.03689	33.46	-0.007049	34.04	-0.2152	35.98	-0.1535	35.41	-0.1258	45.27	-2.729	27.12	-4.778
68	38.23	-0.02678	35.08	-0.02655	38.61	-0.0408	33.59	-0.0072	34.16	-0.2183	36.11	-0.1537	35.54	-0.1312	45.48	-2.724	27.19	-4.772
69	38.36	-0.02893	35.21	-0.02849	38.74	-0.04488	33.7	-0.007492	34.29	-0.2249	36.25	-0.1542	35.65	-0.1351	45.69	-2.72	27.27	-4.767
70	38.48	-0.02824	35.34	-0.026	38.87	-0.04831	33.83	-0.007695	34.41	-0.2311	36.37	-0.1556	35.78	-0.1373	45.89	-2.715	27.35	-4.761
71	38.6	-0.02712	35.48	-0.02558	39	-0.05074	33.93	-0.007906	34.54	-0.2344	36.49	-0.1575	35.9	-0.1397	46.09	-2.711	27.42	-4.756
72	38.72	-0.02887	35.59	-0.02568	39.12	-0.05358	34.06	-0.00817	34.66	-0.2366	36.61	-0.1587	36.03	-0.1447	46.29	-2.707	27.5	-4.751
73	38.85	-0.03212	35.7	-0.02756	39.26	-0.05767	34.19	-0.00834	34.79	-0.2407	36.74	-0.1585	36.16	-0.1527	46.49	-2.703	27.58	-4.746
74	38.98	-0.0331	35.84	-0.02953	39.39	-0.06194	34.32	-0.008702	34.91	-0.2476	36.86	-0.1607	36.29	-0.158	46.69	-2.698	27.65	-4.74
75	39.11	-0.03181	35.96	-0.02959	39.52	-0.06739	34.43	-0.008919	35.04	-0.2534	36.99	-0.1623	36.42	-0.1609	46.89	-2.694	27.73	-4.735
76	39.23	-0.03227	36.1	-0.02895	39.65	-0.07318	34.55	-0.009161	35.16	-0.2556	37.12	-0.1639	36.54	-0.1634	47.09	-2.69	27.8	-4.73
77	39.36	-0.0349	36.23	-0.02762	39.77	-0.07658	34.68	-0.009425	35.28	-0.258	37.24	-0.1643	36.67	-0.1671	47.28	-2.686	27.87	-4.725
78	39.48	-0.03771	36.35	-0.02945	39.9	-0.08049	34.81	-0.009687	35.41	-0.262	37.37	-0.1646	36.8	-0.174	47.48	-2.683	27.95	-4.72
79	39.61	-0.03735	36.47	-0.03192	40.05	-0.0832	34.93	-0.009927	35.53	-0.266	37.49	-0.1646	36.93	-0.1805	47.67	-2.679	28.02	-4.715
80	39.74	-0.03717	36.61	-0.03339	40.17	-0.08678	35.06	-0.01013	35.65	-0.2682	37.61	-0.1646	37.06	-0.1847	47.86	-2.675	28.09	-4.71
81	39.86	-0.03716	36.73	-0.03211	40.3	-0.09014	35.17	-0.01043	35.78	-0.2722	37.75	-0.1656	37.18	-0.1879	48.06	-2.671	28.16	-4.706
82	39.98	-0.03917	36.85	-0.03178	40.42	-0.09468	35.29	-0.01025	35.91	-0.2775	37.87	-0.1656	37.31	-0.1916	48.25	-2.668	28.23	-4.701
83	40.12	-0.04034	36.98	-0.03173	40.56	-0.1006	35.41	-0.01023	36.02	-0.2795	37.98	-0.1668	37.44	-0.1991	48.43	-2.664	28.31	-4.696
84	40.25	-0.03828	37.11	-0.03354	40.69	-0.1056	35.54	-0.01007	36.16	-0.2822	38.1	-0.1672	37.58	-0.2062	48.62	-2.661	28.38	-4.691
85	40.37	-0.03521	37.24	-0.03579	40.83	-0.11	35.65	-0.01117	36.28	-0.2864	38.24	-0.1688	37.72	-0.2085	48.8	-2.657	28.45	-4.687
86	40.5	-0.03583	37.37	-0.03627	40.95	-0.1129	35.79	-0.01091	36.4	-0.293	38.35	-0.1713	37.86	-0.2116	48.99	-2.654	28.53	-4.682
87	40.62	-0.03782	37.49	-0.03565	41.08	-0.1157	35.9	-0.01169	36.54	-0.2987	38.49	-0.1721	37.97	-0.2161	49.16	-2.651	28.59	-4.678
88	40.75	-0.03873	37.62	-0.03535	41.21	-0.1194	36.03	-0.01161	36.66	-0.3009	38.61	-0.1732	38.1	-0.222	49.34	-2.648	28.67	-4.673
89	40.88	-0.03749	37.75	-0.03483	41.33	-0.1226	36.16	-0.01205	36.78	-0.3046	38.73	-0.1756	38.22	-0.2265	49.52	-2.645	28.73	-4.669
90	41	-0.03474	37.89	-0.03792	41.47	-0.1294	36.29	-0.01254	36.92	-0.3109	38.86	-0.1767	38.35	-0.2321	49.7	-2.642	28.8	-4.664
91	41.13	-0.03518	38	-0.04003	41.6	-0.1346	36.41	-0.01277	37.05	-0.318	39	-0.1773	38.49	-0.2346	49.88	-2.64	28.87	-4.66
92	41.26	-0.03666	38.13	-0.04033	41.73	-0.1391	36.54	-0.01311	37.18	-0.3205	39.12	-0.1777	38.61	-0.2384	50.05	-2.637	28.94	-4.656
93	41.39	-0.03743	38.25	-0.03817	41.86	-0.1429	36.66	-0.01306	37.31	-0.3243	39.24	-0.1778	38.73	-0.2443	50.22	-2.634	29.01	-4.651
94	41.53	-0.03492	38.38	-0.03746	41.99	-0.146	36.78	-0.0134	37.44	-0.3313	39.38	-0.1779	38.87	-0.2519	50.4	-2.632	29.08	-4.647
95	41.65	-0.03342	38.51	-0.03915	42.13	-0.1491	36.9	-0.01389	37.57	-0.3372	39.51	-0.1783	39	-0.256	50.56	-2.63	29.15	-4.643
96	41.79	-0.03377	38.64	-0.04187	42.25	-0.1548	37.03	-0.01417	37.71	-0.3403	39.64	-0.1787	39.14	-0.2587	50.73	-2.628	29.22	-4.639
97	41.92	-0.0359	38.78	-0.04403	42.39	-0.1637	37.16	-0.01444	37.83	-0.344	39.77	-0.1805	39.27	-0.2634	50.9	-2.626	29.28	-4.634
98	42.06	-0.03517	38.91	-0.04495	42.52	-0.1679	37.3	-0.01477	37.95	-0.3504	39.9	-0.1829	39.4	-0.2709	51.07	-2.625	29.34	-4.63
99	42.18	-0.03332	39.04	-0.04205	42.66	-0.1707	37.44	-0.01501	38.07	-0.3573	40.03	-0.1856	39.53	-0.2775	51.22	-2.624	29.42	-4.626
100	42.32	-0.03109	39.16	-0.04208	42.78	-0.1736	37.57	-0.01538	38.2	-0.3601	40.15	-0.1869	39.66	-0.2803	51.39	-2.622	29.48	-4.622
101	42.44	-0.03241	39.28	-0.04342	42.92	-0.1783	37.7	-0.01559	38.34	-0.365	40.28	-0.1898	39.79	-0.2835	51.55	-2.621	29.55	-4.618
102	42.57	-0.03394	39.42	-0.04635	43.05	-0.1826	37.82	-0.0162	38.48	-0.3719	40.4	-0.1904	39.92	-0.289	51.71	-2.621	29.61	-4.614
103	42.69	-0.03094	39.55	-0.048	43.18	-0.187	37.94	-0.01624	38.61	-0.3774	40.53	-0.1908	40.05	-0.2927	51.86	-2.62	29.67	-4.61
104	42.81	-0.02974	39.68	-0.04869	43.32	-0.194	38.05	-0.01646	38.72	-0.3804	40.65	-0.1908	40.19	-0.296	52.02	-2.62	29.74	-4.606
105	42.94	-0.02931	39.82	-0.04785	43.46	-0.1979	38.17	-0.01709	38.86	-0.3875	40.79	-0.1917	40.33	-0.302	52.17	-2.62	29.8	-4.602
106	43.08	-0.0313	39.95	-0.04682	43.59	-0.2009	38.29	-0.01801	38.99	-0.3938	40.92	-0.1924	40.44	-0.3059	52.33	-2.62	29.86	-4.599
107	43.22	-0.03284	40.08	-0.0483	43.73	-0.2036	38.42	-0.01905	39.13	-0.3978	41.06	-0.194	40.57	-0.3085	52.47	-2.621	29.93	-4.595
108	43.35	-0.03147	40.21	-0.05109	43.86	-0.2073	38.56	-0.0208	39.25	-0.4033	41.19	-0.1961	40.7	-0.3141	52.63	-2.621	29.99	-4.591
109	43.48	-0.02915	40.35	-0.05203	43.99	-0.2116	38.68	-0.02164	39.38	-0.4101	41.33	-0.1984	40.84	-0.3214	52.78	-2.622	30.05	-4.587
110	43.62	-0.02897	40.47	-0.05213	44.12	-0.2162	38.81	-0.02374	39.51	-0.4153	41.45	-0.2013	40.97	-0.3275	52.93	-2.623	30.11	-4.584
111	43.75	-0.03053	40.6	-0.05121	44.26	-0.2244	38.94	-0.02503	39.65	-0.4179	41.57	-0.2024	41.11	-0.3303	53.07	-2.625	30.17	-4.58
112	43.87	-0.03131	40.73	-0.05113	44.4	-0.229	39.07	-0.02807	39.77	-0.4218	41.7	-0.2035	41.24	-0.3348	53.22	-2.626	30.23	-4.576
113	43.99	-0.02985	40.87	-0.05309	44.53	-0.2314	39.19	-0.02981	39.9	-0.4304	41.84	-0.2038	41.38	-0.3422	53.36	-2.628	30.29	-4.573
114	44.12	-0.02933	41	-0.0554	44.67	-0.2349	39.32	-0.03489	40.04	-0.4352	41.98	-0.2043	41.51	-0.3489	53.5	-2.63	30.36	-4.569
115	44.27	-0.02868	41.13	-0.05613	44.8	-0.2403	39.46	-0.03828	40.18	-0.4387	42.11	-0.2007	41.63	-0.3522	53.64	-2.633	30.42	-4.566
116	44.39	-0.02941	41.27	-0.05452	44.94	-0.2481	39.58	-0.04126	40.32	-0.4467	42.24	-0.1968	41.76	-0.3572	53.79	-2.635	30.48	-4.562
117	44.51	-0.03106	41.41	-0.05438	45.07	-0.2531	39.72	-0.0445	40.45	-0.4527	42.37	-0.1949	41.9	-0.3653	53.92	-2.638	30.54	-4.559
118	44.67	-0.03145	41.54	-0.05552	45.2	-0.2567	39.84	-0.04741	40.58	-0.4559	42.5	-0.1928	42.04	-0.3716	54.06	-2.641	30.6	-4.555
119	44.8	-0.03097	41.66	-0.05776	45.35	-0.2597	39.97	-0.05076	40.72	-0.461	42.63	-0.1902	42.18	-0.3745	54.19	-2.644	30.66	-4.552
120	44.93	-0.0317	41.79	-0.05694	45.48	-0.2632	40.11	-0.05426	40.85	-0.4695	42.74	-0.1858	42.31	-0.379	54.32	-2.647	30.72	-4.548
121	45.07	-0.03071	41.93	-0.05563	45.63	-0.2693	40.24	-0.05923	40.98	-0.4741	42.86	-0.1811	42.45	-0.3877	54.46	-2.65	30.77	-4.545
122	45.2	-0.03118	42.05	-0.05442	45.76	-0.2744	40.37	-0.0651	41.11	-0.4783	43	-0.1768	42.59	-0.3937	54.59	-2.654	30.83	-4.542
123	45.33	-0.03234	42.18	-0.05257	45.9	-0.2806	40.5	-0.06917	41.24	-0.4868	43.14	-0.1737	42.72	-0.3976	54.72	-2.658	30.89	-4.538
124	45.48	-0.03096	42.33	-0.05195	46.03	-0.285	40.64	-0.07401	41.37	-0.4915	43.27	-0.17	42.84	-0.4044	54.85	-2.662	30.95	-4.535
125	45.61	-0.029	42.46	-0.05312	46.16	-0.2878	40.77	-0.08022	41.51	-0.4948	43.4	-0.1686	42.98	-0.4118	54.98	-2.666	31	-4.532
126	45.75	-0.02872	42.6	-0.05416	46.29	-0.2905	40.9	-0.08416	41.63	-0.5034	43.54	-0.1646	43.12	-0.4158	55.1	-2.671	31.06	-4.528
127	45.87	-0.03059	42.73	-0.05316	46.43	-0.2955	41.01	-0.0881	41.77	-0.5094	43.67	-0.1602	43.25	-0.4194	55.22	-2.675	31.11	-4.525
128	46	-0.03163	42.84	-0.05081	46.57	-0.302	41.14	-0.09142	41.91	-0.5133	43.8	-0.1553	43.38	-0.4269	55.35	-2.68	31.17	-4.522
129	46.14	-0.0281	42.98	-0.0498	46.7	-0.3086	41.28	-0.09492	42.05	-0.5208	43.93	-0.1513	43.51	-0.433	55.47	-2.685	31.23	-4.519
130	46.27	-0.02624	43.11	-0.04934	46.84	-0.3133	41.4	-0.09817	42.18	-0.5272	44.07	-0.1494	43.66	-0.4379	55.59	-2.69	31.29	-4.516
131	46.39	-0.02736	43.25	-0.04906	46.97	-0.3164	41.54	-0.1034	42.31	-0.5305	44.2	-0.1476	43.79	-0.4428	55.71	-2.695	31.34	-4.512
132	46.53	-0.02932	43.39	-0.0497	47.11	-0.3209	41.67	-0.1088	42.45	-0.5389	44.33	-0.1453	43.92	-0.4511	55.83	-2.701	31.4	-4.509
133	46.67	-0.02837	43.52	-0.05055	47.26	-0.3284	41.81	-0.1157	42.58	-0.5455	44.46	-0.1404	44.05	-0.4564	55.95	-2.706	31.45	-4.506
134	46.82	-0.02655	43.66	-0.04792	47.41	-0.3351	41.94	-0.1216	42.72	-0.5491	44.61	-0.1357	44.19	-0.4601	56.07	-2.712	31.5	-4.503
135	46.95	-0.02609	43.8	-0.04708	47.52	-0.3389	42.07	-0.1255	42.83	-0.5567	44.74	-0.1329	44.33	-0.465	56.18	-2.718	31.55	-4.5
136	47.08	-0.02711	43.93	-0.04482	47.64	-0.3416	42.21	-0.13	42.98	-0.5634	44.88	-0.1309	44.47	-0.4737	56.3	-2.724	31.61	-4.497
137	47.21	-0.02927	44.06	-0.04407	47.79	-0.3466	42.34	-0.133	43.11	-0.5666	45.01	-0.1297	44.59	-0.4797	56.41	-2.731	31.67	-4.494
138	47.34	-0.0301	44.21	-0.04525	47.93	-0.3554	42.46	-0.1362	43.25	-0.5734	45.15	-0.1248	44.74	-0.4836	56.52	-2.737	31.72	-4.491
139	47.47	-0.02761	44.35	-0.04637	48.06	-0.36	42.6	-0.1412	43.38	-0.5815	45.28	-0.1199	44.88	-0.4924	56.62	-2.744	31.77	-4.489
140	47.59	-0.02725	44.48	-0.04508	48.2	-0.3647	42.73	-0.148	43.53	-0.5855	45.41	-0.1177	45.02	-0.499	56.73	-2.751	31.83	-4.486
141	47.73	-0.02685	44.62	-0.04277	48.34	-0.3682	42.85	-0.1518	43.67	-0.5931	45.55	-0.1145	45.14	-0.5022	56.83	-2.758	31.88	-4.483
142	47.86	-0.02771	44.76	-0.03943	48.49	-0.3748	43	-0.1589	43.8	-0.6001	45.69	-0.114	45.27	-0.5097	56.93	-2.766	31.93	-4.48
143	48	-0.02594	44.91	-0.03958	48.62	-0.3812	43.14	-0.1647	43.93	-0.6046	45.81	-0.1103	45.4	-0.5181	57.03	-2.774	31.98	-4.477
144	48.14	-0.02412	45.04	-0.04002	48.75	-0.387	43.26	-0.1679	44.06	-0.6144	45.95	-0.1056	45.54	-0.5217	57.12	-2.783	32.03	-4.474
145	48.28	-0.02338	45.17	-0.03987	48.89	-0.3905	43.4	-0.1714	44.2	-0.619	46.09	-0.1049	45.69	-0.5275	57.22	-2.793	32.09	-4.472
146	48.41	-0.02549	45.3	-0.03582	49.03	-0.3944	43.54	-0.1761	44.34	-0.6249	46.23	-0.1036	45.83	-0.5353	57.3	-2.804	32.13	-4.469
147	48.54	-0.02655	45.44	-0.03458	49.18	-0.4005	43.66	-0.1822	44.47	-0.6338	46.36	-0.1005	45.97	-0.5415	57.37	-2.815	32.18	-4.466
148	48.67	-0.02385	45.58	-0.0333	49.31	-0.4071	43.79	-0.1864	44.61	-0.6373	46.5	-0.09574	46.11	-0.5448	57.44	-2.829	32.24	-4.463
149	48.8	-0.02168	45.72	-0.03473	49.46	-0.4128	43.93	-0.1913	44.76	-0.6442	46.63	-0.09585	46.24	-0.5519	57.5	-2.845	32.29	-4.461
150	48.94	-0.02247	45.85	-0.03526	49.61	-0.4169	44.07	-0.1981	44.88	-0.6523	46.77	-0.09522	46.38	-0.5604	57.56	-2.862	32.34	-4.458
151	49.09	-0.02491	46	-0.03486	49.75	-0.4218	44.2	-0.2032	45.02	-0.6558	46.91	-0.09084	46.51	-0.5644	57.61	-2.882	32.39	-4.455
152	49.23	-0.02556	46.14	-0.03222	49.87	-0.4287	44.34	-0.2068	45.15	-0.665	47.04	-0.08758	46.66	-0.5713	57.65	-2.904	32.45	-4.453
153	49.37	-0.02426	46.28	-0.03132	50.01	-0.4363	44.47	-0.2098	45.28	-0.6715	47.18	-0.08913	46.8	-0.5805	57.69	-2.929	32.49	-4.45
154	49.51	-0.0222	46.41	-0.03024	50.14	-0.4395	44.6	-0.2139	45.42	-0.6755	47.32	-0.0878	46.93	-0.5841	57.73	-2.956	32.55	-4.448
155	49.64	-0.02255	46.54	-0.03033	50.29	-0.4439	44.75	-0.2207	45.56	-0.6847	47.45	-0.08964	47.08	-0.5894	57.77	-2.985	32.59	-4.445
156	49.78	-0.0248	46.69	-0.0319	50.44	-0.4512	44.88	-0.2271	45.69	-0.6903	47.56	-0.09698	47.2	-0.5987	57.82	-3.016	32.64	-4.442
157	49.92	-0.02573	46.82	-0.0329	50.57	-0.4584	45.02	-0.234	45.83	-0.6961	47.7	-0.1009	47.35	-0.6041	57.87	-3.049	32.7	-4.44
158	50.06	-0.02326	46.96	-0.03352	50.71	-0.4632	45.14	-0.2383	45.97	-0.7056	47.85	-0.1042	47.49	-0.6092	57.91	-3.082	32.75	-4.437
159	50.19	-0.02204	47.09	-0.03119	50.84	-0.4659	45.29	-0.2425	46.11	-0.7093	47.98	-0.1098	47.6	-0.6169	57.96	-3.116	32.8	-4.435
160	50.34	-0.02266	47.24	-0.02866	50.99	-0.4706	45.42	-0.2477	46.25	-0.7172	48.12	-0.1142	47.74	-0.6231	58	-3.151	32.85	-4.432
161	50.47	-0.02425	47.38	-0.02721	51.12	-0.4755	45.56	-0.2542	46.37	-0.7247	48.26	-0.1198	47.88	-0.6264	58.05	-3.185	32.9	-4.43
162	50.6	-0.0235	47.51	-0.02739	51.26	-0.4797	45.69	-0.2626	46.52	-0.7309	48.39	-0.1268	48.02	-0.6329	58.1	-3.219	32.95	-4.427
163	50.74	-0.02128	47.64	-0.02868	51.4	-0.4831	45.83	-0.2678	46.66	-0.7393	48.53	-0.1292	48.15	-0.6406	58.15	-3.251	33	-4.425
164	50.88	-0.01946	47.78	-0.02855	51.55	-0.4878	45.97	-0.2716	46.8	-0.7443	48.66	-0.1378	48.29	-0.6453	58.21	-3.283	33.05	-4.422
165	51.01	-0.02139	47.92	-0.02727	51.69	-0.4943	46.11	-0.2755	46.94	-0.7536	48.79	-0.1406	48.43	-0.6514	58.26	-3.314	33.11	-4.42
166	51.15	-0.02328	48.05	-0.02372	51.83	-0.4974	46.25	-0.2806	47.09	-0.7602	48.93	-0.1467	48.56	-0.659	58.31	-3.344	33.16	-4.417
167	51.31	-0.02132	48.19	-0.02236	51.96	-0.5015	46.38	-0.2881	47.23	-0.7669	49.08	-0.1526	48.7	-0.6652	58.36	-3.373	33.2	-4.415
168	51.44	-0.0183	48.35	-0.02341	52.1	-0.5093	46.51	-0.2961	47.38	-0.7752	49.21	-0.1573	48.83	-0.6697	58.41	-3.401	33.26	-4.413
169	51.58	-0.01945	48.48	-0.0244	52.23	-0.5166	46.64	-0.3006	47.5	-0.779	49.34	-0.1658	48.98	-0.6794	58.45	-3.43	33.31	-4.41
170	51.71	-0.02119	48.62	-0.02545	52.37	-0.5205	46.78	-0.3049	47.62	-0.7885	49.49	-0.172	49.12	-0.6852	58.49	-3.457	33.37	-4.408
171	51.85	-0.02129	48.75	-0.02448	52.52	-0.5251	46.93	-0.312	47.77	-0.7945	49.63	-0.1794	49.26	-0.6889	58.55	-3.485	33.42	-4.405
172	51.99	-0.01936	48.88	-0.02136	52.67	-0.5319	47.06	-0.3202	47.9	-0.8007	49.77	-0.1869	49.4	-0.6992	58.58	-3.513	33.47	-4.403
173	52.14	-0.01876	49.02	-0.01773	52.8	-0.5401	47.19	-0.3259	48.03	-0.8093	49.9	-0.1941	49.55	-0.7055	58.63	-3.54	33.53	-4.401
174	52.26	-0.01841	49.16	-0.01632	52.93	-0.544	47.34	-0.3303	48.15	-0.8141	50.03	-0.2036	49.7	-0.7106	58.67	-3.568	33.58	-4.398
175	52.4	-0.02085	49.31	-0.0143	53.07	-0.5487	47.46	-0.3349	48.29	-0.8228	50.19	-0.2109	49.84	-0.7208	58.72	-3.596	33.63	-4.396
176	52.54	-0.02102	49.44	-0.01383	53.23	-0.556	47.57	-0.3417	48.44	-0.8292	50.32	-0.2196	49.97	-0.7255	58.77	-3.624	33.69	-4.394
177	52.68	-0.01809	49.59	-0.01365	53.37	-0.5628	47.71	-0.3494	48.59	-0.8359	50.46	-0.23	50.11	-0.7317	58.81	-3.651	33.74	-4.391
178	52.82	-0.01745	49.73	-0.01303	53.51	-0.5676	47.86	-0.3556	48.73	-0.8451	50.6	-0.2392	50.24	-0.7413	58.86	-3.679	33.8	-4.389
179	52.95	-0.01816	49.87	-0.0113	53.64	-0.5713	48	-0.3591	48.87	-0.849	50.74	-0.2494	50.38	-0.7455	58.9	-3.705	33.85	-4.387
180	53.1	-0.01877	50	-0.00785	53.79	-0.5775	48.13	-0.3644	49.02	-0.8552	50.87	-0.2602	50.52	-0.7519	58.95	-3.732	33.91	-4.385
181	53.25	-0.01655	50.13	-0.005524	53.93	-0.5865	48.27	-0.3731	49.16	-0.8632	51.02	-0.2713	50.67	-0.7613	58.99	-3.758	33.96	-4.382
182	53.38	-0.01558	50.29	-0.003666	54.07	-0.5907	48.41	-0.3812	49.3	-0.8679	51.15	-0.2825	50.81	-0.7658	59.03	-3.784	34.02	-4.38
183	53.51	-0.01552	50.43	-0.001095	54.21	-0.5952	48.57	-0.3857	49.44	-0.8777	51.29	-0.2954	50.95	-0.7715	59.08	-3.81	34.07	-4.378
184	53.67	-0.0183	50.57	-0.0007071	54.35	-0.6043	48.69	-0.3894	49.57	-0.8831	51.42	-0.309	51.09	-0.7806	59.12	-3.835	34.14	-4.376
185	53.81	-0.01806	50.71	-0.0005847	54.51	-0.6108	48.82	-0.395	49.71	-0.8908	51.56	-0.3234	51.23	-0.786	59.17	-3.86	34.19	-4.373
186	53.95	-0.01553	50.86	-0.0004827	54.64	-0.6148	48.96	-0.4042	49.84	-0.8993	51.69	-0.3379	51.37	-0.7906	59.22	-3.884	34.25	-4.371
187	54.1	-0.01441	51	-0.0001357	54.78	-0.6213	49.1	-0.4112	49.99	-0.9031	51.83	-0.3541	51.51	-0.8011	59.27	-3.908	34.3	-4.369
188	54.24	-0.01588	51.14	0.0005786	54.92	-0.6297	49.23	-0.4151	50.12	-0.9132	51.98	-0.3695	51.65	-0.806	59.32	-3.931	34.36	-4.367
189	54.39	-0.0171	51.28	0.00215	55.06	-0.6353	49.37	-0.4219	50.26	-0.918	52.13	-0.3857	51.79	-0.8129	59.37	-3.954	34.42	-4.365
190	54.53	-0.01655	51.42	0.004028	55.21	-0.6386	49.52	-0.4299	50.41	-0.9248	52.25	-0.4044	51.93	-0.8223	59.43	-3.976	34.48	-4.363
191	54.65	-0.01446	51.55	0.004334	55.36	-0.6461	49.66	-0.4367	50.53	-0.9339	52.38	-0.4224	52.08	-0.8265	59.47	-3.997	34.54	-4.36
192	54.8	-0.01326	51.69	0.007293	55.5	-0.653	49.8	-0.4415	50.68	-0.9388	52.52	-0.4425	52.21	-0.8345	59.53	-4.017	34.6	-4.358
193	54.94	-0.01549	51.83	0.007211	55.63	-0.6585	49.93	-0.4484	50.82	-0.9481	52.66	-0.4626	52.34	-0.8426	59.59	-4.037	34.67	-4.356
194	55.09	-0.01538	51.97	0.009334	55.78	-0.6619	50.07	-0.4568	50.97	-0.9534	52.8	-0.4827	52.48	-0.8468	59.65	-4.055	34.73	-4.354
195	55.23	-0.01446	52.12	0.01101	55.91	-0.6672	50.21	-0.4637	51.09	-0.9602	52.94	-0.5031	52.62	-0.855	59.7	-4.072	34.79	-4.352
196	55.37	-0.01243	52.25	0.01076	56.06	-0.6748	50.35	-0.4686	51.23	-0.9693	53.07	-0.5266	52.76	-0.8627	59.77	-4.089	34.85	-4.35
197	55.53	-0.01373	52.39	0.01158	56.21	-0.6825	50.49	-0.4772	51.39	-0.9755	53.21	-0.5517	52.89	-0.8677	59.83	-4.104	34.92	-4.348
198	55.67	-0.01612	52.53	0.01223	56.35	-0.6878	50.63	-0.4863	51.53	-0.9841	53.34	-0.5778	53.03	-0.8758	59.89	-4.119	34.99	-4.346
199	55.81	-0.01549	52.68	0.01248	56.5	-0.6959	50.77	-0.4905	51.65	-0.9882	53.47	-0.6044	53.18	-0.8832	59.95	-4.133	35.05	-4.344
200	55.95	-0.01368	52.82	0.01244	56.65	-0.7038	50.91	-0.4959	51.79	-0.9955	53.61	-0.6337	53.32	-0.889	60.02	-4.145	35.11	-4.342
201	56.1	-0.01289	52.96	0.01248	56.79	-0.7086	51.04	-0.5054	51.95	-1.004	53.75	-0.6628	53.46	-0.8989	60.09	-4.157	35.18	-4.34
202	56.24	-0.01487	53.11	0.01248	56.93	-0.719	51.18	-0.5126	52.1	-1.01	53.89	-0.6961	53.59	-0.9033	60.16	-4.168	35.25	-4.338
203	56.38	-0.0161	53.25	0.01248	57.06	-0.7247	51.32	-0.5165	52.22	-1.019	54.03	-0.7285	53.74	-0.9115	60.22	-4.178	35.32	-4.336
204	56.51	-0.015	53.39	0.01248	57.22	-0.7316	51.47	-0.5249	52.36	-1.024	54.16	-0.7644	53.87	-0.9198	60.29	-4.187	35.39	-4.334
205	56.65	-0.01341	53.52	0.01246	57.36	-0.7409	51.61	-0.5338	52.51	-1.032	54.3	-0.803	54.01	-0.9247	60.36	-4.195	35.46	-4.332
206	56.79	-0.01353	53.66	0.01246	57.5	-0.7461	51.73	-0.5392	52.64	-1.039	54.43	-0.8425	54.16	-0.933	60.44	-4.203	35.52	-4.33
207	56.93	-0.01563	53.82	0.01195	57.64	-0.7528	51.89	-0.5443	52.78	-1.046	54.56	-0.8843	54.3	-0.9408	60.52	-4.209	35.6	-4.328
208	57.05	-0.01517	53.98	0.01154	57.78	-0.7613	52.03	-0.5526	52.93	-1.055	54.7	-0.9294	54.45	-0.9455	60.58	-4.215	35.66	-4.326
209	57.2	-0.01359	54.12	0.01048	57.93	-0.7669	52.15	-0.5617	53.06	-1.059	54.83	-0.9769	54.58	-0.954	60.66	-4.22	35.74	-4.324
210	57.35	-0.01298	54.25	0.006824	58.08	-0.773	52.29	-0.5659	53.21	-1.068	54.97	-1.026	54.73	-0.9611	60.74	-4.224	35.81	-4.322
211	57.5	-0.01483	54.4	0.003803	58.21	-0.7814	52.44	-0.5734	53.36	-1.075	55.1	-1.083	54.87	-0.9669	60.81	-4.228	35.88	-4.321
212	57.63	-0.01566	54.54	0.0003745	58.37	-0.7879	52.57	-0.584	53.49	-1.082	55.22	-1.138	55.02	-0.9774	60.88	-4.23	35.95	-4.319
213	57.77	-0.01384	54.67	-0.0005235	58.52	-0.7928	52.71	-0.5888	53.63	-1.091	55.36	-1.195	55.16	-0.982	60.96	-4.232	36.02	-4.317
214	57.91	-0.01221	54.83	-0.001381	58.66	-0.8008	52.86	-0.5976	53.78	-1.095	55.49	-1.26	55.31	-0.9899	61.03	-4.234	36.1	-4.315
215	58.07	-0.01423	54.97	-0.00532	58.81	-0.8089	53	-0.6055	53.93	-1.105	55.64	-1.329	55.45	-0.9988	61.11	-4.234	36.17	-4.313
216	58.21	-0.01628	55.12	-0.0104	58.96	-0.8126	53.14	-0.6121	54.07	-1.11	55.76	-1.4	55.6	-1.004	61.2	-4.234	36.24	-4.311
217	58.36	-0.0171	55.25	-0.01365	59.1	-0.8195	53.28	-0.6178	54.21	-1.116	55.89	-1.475	55.75	-1.013	61.28	-4.233	36.32	-4.31
218	58.5	-0.01437	55.4	-0.01638	59.24	-0.828	53.42	-0.6244	54.37	-1.126	56.01	-1.556	55.88	-1.02	61.36	-4.232	36.4	-4.308
219	58.65	-0.01411	55.54	-0.02801	59.37	-0.8325	53.56	-0.6289	54.51	-1.13	56.14	-1.64	56.03	-1.025	61.44	-4.23	36.47	-4.306
220	58.79	-0.01577	55.69	-0.03511	59.53	-0.8366	53.7	-0.6364	54.63	-1.136	56.27	-1.73	56.17	-1.036	61.52	-4.227	36.55	-4.305
221	58.94	-0.01746	55.83	-0.04668	59.67	-0.8418	53.84	-0.6417	54.78	-1.145	56.38	-1.827	56.33	-1.041	61.6	-4.224	36.64	-4.303
222	59.08	-0.0168	55.98	-0.05656	59.81	-0.8494	53.98	-0.648	54.93	-1.149	56.5	-1.928	56.46	-1.05	61.69	-4.219	36.71	-4.301
223	59.22	-0.01356	56.13	-0.0693	59.95	-0.8552	54.13	-0.6591	55.06	-1.158	56.64	-2.038	56.61	-1.057	61.77	-4.215	36.79	-4.3
224	59.36	-0.01459	56.27	-0.08268	60.11	-0.8592	54.26	-0.6648	55.22	-1.164	56.78	-2.153	56.74	-1.063	61.86	-4.209	36.87	-4.298
225	59.51	-0.01717	56.41	-0.09668	60.25	-0.8623	54.41	-0.672	55.37	-1.17	56.89	-2.277	56.88	-1.072	61.94	-4.203	36.95	-4.296
226	59.65	-0.01669	56.55	-0.1126	60.4	-0.8664	54.56	-0.6838	55.51	-1.18	56.98	-2.407	57.01	-1.078	62.03	-4.196	37.03	-4.295
227	59.8	-0.01598	56.7	-0.1291	60.54	-0.8714	54.7	-0.6883	55.65	-1.184	57.11	-2.545	57.15	-1.086	62.12	-4.189	37.11	-4.293
228	59.95	-0.0151	56.85	-0.1464	60.68	-0.8757	54.84	-0.6967	55.79	-1.193	57.23	-2.691	57.31	-1.095	62.21	-4.18	37.2	-4.292
229	60.09	-0.0167	56.95	-0.1646	60.82	-0.8801	54.98	-0.7071	55.93	-1.199	57.35	-2.842	57.45	-1.1	62.3	-4.172	37.28	-4.29
230	60.24	-0.01885	57.09	-0.1881	60.97	-0.8846	55.13	-0.7121	56.09	-1.205	57.46	-3.001	57.58	-1.109	62.38	-4.162	37.37	-4.288
231	60.39	-0.01849	57.22	-0.2121	61.12	-0.8894	55.28	-0.7219	56.23	-1.214	57.57	-3.168	57.73	-1.116	62.47	-4.152	37.45	-4.287
232	60.53	-0.01687	57.36	-0.24	61.27	-0.8932	55.43	-0.7315	56.37	-1.219	57.68	-3.345	57.88	-1.123	62.56	-4.142	37.54	-4.286
233	60.68	-0.01664	57.51	-0.2716	61.41	-0.8964	55.56	-0.737	56.52	-1.228	57.79	-3.531	58.02	-1.132	62.65	-4.131	37.62	-4.284
234	60.83	-0.01871	57.64	-0.3058	61.56	-0.8998	55.7	-0.7477	56.68	-1.235	57.9	-3.72	58.15	-1.136	62.75	-4.119	37.71	-4.283
235	60.97	-0.01913	57.77	-0.3478	61.69	-0.9028	55.83	-0.7544	56.82	-1.241	58	-3.916	58.31	-1.148	62.83	-4.107	37.79	-4.281
236	61.12	-0.01764	57.9	-0.3913	61.82	-0.9073	55.98	-0.7607	56.96	-1.25	58.11	-4.125	58.46	-1.153	62.92	-4.094	37.88	-4.28
237	61.26	-0.01632	58.04	-0.4428	61.98	-0.9121	56.12	-0.7725	57.1	-1.255	58.22	-4.337	58.6	-1.159	63.02	-4.081	37.97	-4.279
238	61.41	-0.01811	58.17	-0.5045	62.12	-0.919	56.27	-0.7789	57.24	-1.265	58.33	-4.565	58.74	-1.17	63.11	-4.068	38.06	-4.277
239	61.55	-0.01932	58.3	-0.5744	62.25	-0.9244	56.41	-0.7875	57.39	-1.27	58.44	-4.794	58.89	-1.175	63.19	-4.054	38.15	-4.276
240	61.68	-0.0165	58.44	-0.6547	62.41	-0.9279	56.55	-0.7974	57.52	-1.277	58.54	-5.028	59.04	-1.185	63.29	-4.04	38.25	-4.275
241	61.82	-0.01458	58.56	-0.7486	62.55	-0.9306	56.68	-0.8024	57.67	-1.286	58.63	-5.276	59.18	-1.192	63.37	-4.026	38.34	-4.273
242	61.96	-0.01663	58.69	-0.8535	62.71	-0.9341	56.83	-0.8134	57.82	-1.29	58.73	-5.519	59.32	-1.198	63.46	-4.012	38.43	-4.272
243	62.11	-0.01819	58.8	-0.9755	62.85	-0.9385	56.97	-0.8208	57.97	-1.299	58.84	-5.772	59.47	-1.208	63.54	-3.998	38.52	-4.271
244	62.26	-0.01698	58.92	-1.116	62.99	-0.943	57.1	-0.829	58.11	-1.305	58.94	-6.03	59.61	-1.213	63.63	-3.983	38.61	-4.269
245	62.41	-0.01492	59.04	-1.27	63.15	-0.9478	57.24	-0.8393	58.24	-1.312	59.05	-6.297	59.75	-1.221	63.71	-3.969	38.71	-4.268
246	62.55	-0.01578	59.16	-1.441	63.28	-0.9523	57.39	-0.8456	58.39	-1.32	59.15	-6.57	59.9	-1.23	63.8	-3.955	38.81	-4.267
247	62.69	-0.0181	59.26	-1.627	63.43	-0.958	57.52	-0.8572	58.54	-1.324	59.25	-6.851	60.04	-1.235	63.88	-3.941	38.9	-4.266
248	62.85	-0.01805	59.36	-1.827	63.57	-0.9619	57.68	-0.8648	58.69	-1.334	59.33	-7.136	60.19	-1.246	63.97	-3.926	39	-4.265
249	62.99	-0.0164	59.47	-2.042	63.72	-0.9652	57.83	-0.8773	58.83	-1.34	59.44	-7.431	60.33	-1.25	64.05	-3.912	39.09	-4.264
250	63.14	-0.01645	59.59	-2.275	63.88	-0.9682	57.98	-0.8842	58.97	-1.347	59.54	-7.735	60.48	-1.256	64.13	-3.898	39.19	-4.263
251	63.28	-0.01777	59.69	-2.509	64.02	-0.9715	58.12	-0.8931	59.12	-1.356	59.62	-8.036	60.62	-1.265	64.21	-3.884	39.29	-4.262
252	63.43	-0.02023	59.8	-2.757	64.16	-0.9755	58.26	-0.9034	59.26	-1.36	59.72	-8.34	60.77	-1.271	64.29	-3.871	39.39	-4.261
253	63.57	-0.01981	59.9	-3.016	64.31	-0.981	58.41	-0.911	59.42	-1.369	59.82	-8.648	60.92	-1.279	64.37	-3.857	39.48	-4.26
254	63.72	-0.01842	59.99	-3.278	64.46	-0.9873	58.56	-0.9215	59.56	-1.376	59.9	-8.964	61.07	-1.288	64.46	-3.843	39.59	-4.259
255	63.86	-0.01741	60.09	-3.544	64.61	-0.9939	58.71	-0.9286	59.7	-1.382	59.99	-9.278	61.22	-1.292	64.53	-3.83	39.68	-4.258
256	64.01	-0.01979	60.19	-3.834	64.77	-0.9977	58.85	-0.9404	59.86	-1.392	60.08	-9.594	61.37	-1.301	64.61	-3.817	39.79	-4.257
257	64.15	-0.02078	60.3	-4.11	64.93	-1.001	59	-0.9481	60	-1.395	60.17	-9.918	61.52	-1.309	64.69	-3.803	39.89	-4.257
258	64.3	-0.01735	60.4	-4.383	65.07	-1.005	59.15	-0.9588	60.15	-1.403	60.25	-10.24	61.66	-1.315	64.76	-3.79	40	-4.256
259	64.45	-0.01657	60.49	-4.66	65.2	-1.008	59.29	-0.9675	60.29	-1.41	60.32	-10.57	61.81	-1.325	64.84	-3.777	40.1	-4.255
260	64.6	-0.01861	60.59	-4.927	65.35	-1.013	59.42	-0.9739	60.44	-1.413	60.42	-10.9	61.96	-1.33	64.92	-3.764	40.2	-4.254
261	64.75	-0.01975	60.7	-5.19	65.51	-1.02	59.57	-0.9855	60.58	-1.418	60.51	-11.24	62.1	-1.338	65	-3.751	40.31	-4.253
262	64.91	-0.01637	60.81	-5.444	65.65	-1.024	59.71	-0.9912	60.72	-1.424	60.58	-11.58	62.25	-1.347	65.07	-3.739	40.41	-4.253
263	65.06	-0.01626	60.92	-5.683	65.81	-1.028	59.86	-1.002	60.87	-1.431	60.67	-11.92	62.4	-1.352	65.15	-3.726	40.52	-4.252
264	65.2	-0.01852	61.03	-5.907	65.96	-1.033	60.01	-1.01	61.02	-1.434	60.75	-12.26	62.55	-1.361	65.22	-3.714	40.62	-4.251
265	65.34	-0.01752	61.15	-6.109	66.1	-1.035	60.15	-1.017	61.16	-1.439	60.84	-12.61	62.69	-1.368	65.29	-3.701	40.73	-4.25
266	65.49	-0.01874	61.27	-6.289	66.25	-1.038	60.29	-1.029	61.32	-1.447	60.93	-12.95	62.83	-1.373	65.37	-3.689	40.84	-4.25
267	65.65	-0.01953	61.41	-6.44	66.38	-1.041	60.44	-1.034	61.46	-1.452	61.01	-13.3	62.96	-1.383	65.44	-3.677	40.95	-4.249
268	65.79	-0.01817	61.54	-6.561	66.52	-1.045	60.57	-1.045	61.6	-1.455	61.1	-13.66	63.11	-1.388	65.51	-3.665	41.05	-4.248
269	65.94	-0.01958	61.67	-6.651	66.67	-1.052	60.73	-1.053	61.74	-1.46	61.18	-14.01	63.26	-1.396	65.58	-3.653	41.17	-4.247
270	66.08	-0.02278	61.81	-6.708	66.82	-1.057	60.87	-1.06	61.89	-1.467	61.27	-14.36	63.41	-1.404	65.64	-3.641	41.27	-4.246
271	66.22	-0.02675	61.96	-6.736	66.97	-1.063	61.02	-1.072	62.03	-1.472	61.35	-14.71	63.55	-1.409	65.72	-3.629	41.39	-4.245
272	66.37	-0.02904	62.11	-6.736	67.11	-1.067	61.17	-1.078	62.18	-1.476	61.43	-15.07	63.71	-1.416	65.79	-3.618	41.5	-4.244
273	66.51	-0.02457	62.26	-6.718	67.26	-1.07	61.31	-1.087	62.33	-1.481	61.53	-15.42	63.85	-1.425	65.86	-3.606	41.61	-4.243
274	66.65	-0.02238	62.42	-6.679	67.41	-1.073	61.45	-1.096	62.47	-1.487	61.6	-15.78	64	-1.43	65.92	-3.595	41.73	-4.242
275	66.8	-0.02291	62.59	-6.618	67.55	-1.078	61.6	-1.103	62.62	-1.493	61.68	-16.13	64.14	-1.436	65.99	-3.584	41.84	-4.241
276	66.95	-0.01976	62.75	-6.526	67.7	-1.083	61.73	-1.115	62.77	-1.495	61.75	-16.48	64.29	-1.445	66.06	-3.572	41.96	-4.239
277	67.1	-0.02013	62.92	-6.403	67.85	-1.089	61.88	-1.121	62.92	-1.499	61.84	-16.83	64.44	-1.45	66.12	-3.561	42.08	-4.238
278	67.24	-0.02184	63.11	-6.243	68	-1.094	62.03	-1.129	63.07	-1.506	61.92	-17.18	64.59	-1.459	66.19	-3.55	42.19	-4.236
279	67.39	-0.02257	63.31	-6.037	68.16	-1.098	62.17	-1.139	63.22	-1.513	62.01	-17.52	64.73	-1.466	66.25	-3.539	42.31	-4.234
280	67.54	-0.02115	63.5	-5.802	68.31	-1.102	62.32	-1.144	63.37	-1.516	62.11	-17.86	64.89	-1.469	66.32	-3.529	42.43	-4.233
281	67.68	-0.01987	63.72	-5.502	68.46	-1.105	62.47	-1.152	63.52	-1.52	62.2	-18.2	65.04	-1.476	66.38	-3.518	42.55	-4.231
282	67.84	-0.0217	63.93	-5.19	68.61	-1.109	62.61	-1.162	63.66	-1.526	62.29	-18.53	65.18	-1.485	66.45	-3.507	42.66	-4.229
283	67.98	-0.0241	64.13	-4.858	68.75	-1.112	62.76	-1.168	63.82	-1.533	62.39	-18.85	65.33	-1.49	66.52	-3.497	42.78	-4.226
284	68.13	-0.02119	64.33	-4.515	68.89	-1.116	62.9	-1.176	63.96	-1.536	62.48	-19.16	65.47	-1.495	66.58	-3.486	42.9	-4.224
285	68.28	-0.0189	64.52	-4.187	69.05	-1.121	63.04	-1.185	64.1	-1.539	62.58	-19.46	65.63	-1.505	66.64	-3.476	43.02	-4.222
286	68.42	-0.02025	64.71	-3.868	69.21	-1.127	63.19	-1.191	64.25	-1.543	62.69	-19.75	65.77	-1.51	66.7	-3.466	43.14	-4.22
287	68.57	-0.02192	64.9	-3.569	69.35	-1.132	63.34	-1.199	64.38	-1.55	62.8	-20.02	65.92	-1.514	66.76	-3.456	43.26	-4.217
288	68.73	-0.02051	65.11	-3.29	69.5	-1.137	63.47	-1.209	64.53	-1.556	62.9	-20.29	66.07	-1.521	66.82	-3.446	43.38	-4.215
289	68.87	-0.01804	65.28	-3.028	69.66	-1.14	63.63	-1.215	64.69	-1.559	63	-20.54	66.22	-1.529	66.88	-3.436	43.5	-4.213
290	69.02	-0.01998	65.48	-2.787	69.81	-1.143	63.78	-1.223	64.83	-1.563	63.11	-20.76	66.36	-1.533	66.94	-3.426	43.63	-4.21
291	69.18	-0.02213	65.67	-2.56	69.96	-1.146	63.93	-1.232	64.99	-1.572	63.22	-20.97	66.49	-1.539	67	-3.416	43.75	-4.208
292	69.33	-0.02133	65.83	-2.357	70.1	-1.15	64.05	-1.238	65.14	-1.577	63.35	-21.15	66.65	-1.549	67.06	-3.407	43.87	-4.205
293	69.47	-0.01976	66.01	-2.171	70.24	-1.154	64.2	-1.246	65.28	-1.579	63.48	-21.29	66.8	-1.554	67.12	-3.397	44	-4.203
294	69.63	-0.01956	66.2	-1.995	70.4	-1.159	64.35	-1.256	65.43	-1.584	63.63	-21.4	66.94	-1.559	67.18	-3.388	44.12	-4.2
295	69.78	-0.02231	66.36	-1.838	70.54	-1.163	64.5	-1.262	65.59	-1.592	63.76	-21.48	67.09	-1.566	67.24	-3.378	44.25	-4.198
296	69.92	-0.02165	66.53	-1.688	70.7	-1.167	64.65	-1.272	65.74	-1.597	63.91	-21.53	67.24	-1.573	67.29	-3.369	44.38	-4.196
297	70.08	-0.01846	66.7	-1.552	70.85	-1.171	64.8	-1.281	65.88	-1.6	64.04	-21.58	67.4	-1.577	67.35	-3.359	44.5	-4.193
298	70.23	-0.01926	66.87	-1.427	71	-1.176	64.94	-1.287	66.04	-1.605	64.18	-21.62	67.54	-1.581	67.4	-3.35	44.63	-4.191
299	70.38	-0.02218	67.04	-1.314	71.15	-1.18	65.11	-1.3	66.19	-1.613	64.32	-21.66	67.69	-1.585	67.46	-3.341	44.75	-4.188
300	70.53	-0.02388	67.2	-1.209	71.29	-1.184	65.25	-1.305	66.33	-1.618	64.47	-21.69	67.85	-1.592	67.51	-3.332	44.88	-4.186
301	70.68	-0.02169	67.37	-1.11	71.44	-1.187	65.39	-1.314	66.46	-1.62	64.62	-21.7	67.99	-1.599	67.57	-3.323	45.01	-4.184
302	70.81	-0.02073	67.54	-1.024	71.59	-1.19	65.54	-1.324	66.6	-1.624	64.78	-21.67	68.14	-1.602	67.62	-3.315	45.14	-4.181
303	70.98	-0.02196	67.69	-0.9456	71.74	-1.194	65.68	-1.328	66.76	-1.629	64.98	-21.57	68.29	-1.605	67.68	-3.306	45.27	-4.179
304	71.11	-0.02366	67.86	-0.8685	71.89	-1.198	65.83	-1.336	66.92	-1.637	65.19	-21.37	68.44	-1.611	67.73	-3.297	45.4	-4.177
305	71.26	-0.02386	68.02	-0.7994	72.03	-1.203	65.98	-1.347	67.06	-1.641	65.42	-21.03	68.58	-1.619	67.78	-3.288	45.52	-4.174
306	71.41	-0.02097	68.17	-0.7349	72.19	-1.209	66.12	-1.353	67.21	-1.643	65.7	-20.54	68.72	-1.624	67.84	-3.28	45.66	-4.172
307	71.57	-0.02132	68.34	-0.6764	72.33	-1.214	66.27	-1.363	67.36	-1.648	66.01	-19.86	68.87	-1.627	67.88	-3.272	45.79	-4.169
308	71.72	-0.02391	68.5	-0.6228	72.5	-1.219	66.4	-1.371	67.51	-1.656	66.33	-19.04	69.04	-1.631	67.94	-3.263	45.92	-4.167
309	71.87	-0.02557	68.66	-0.5701	72.65	-1.222	66.54	-1.379	67.66	-1.661	66.62	-18.12	69.19	-1.636	67.99	-3.255	46.04	-4.165
310	72.02	-0.02383	68.81	-0.5234	72.79	-1.225	66.69	-1.391	67.81	-1.664	66.95	-17.14	69.34	-1.644	68.03	-3.247	46.18	-4.163
311	72.18	-0.02158	68.97	-0.4808	72.93	-1.227	66.84	-1.398	67.96	-1.668	67.26	-16.16	69.48	-1.649	68.09	-3.238	46.3	-4.16
312	72.32	-0.02324	69.13	-0.4418	73.08	-1.23	66.98	-1.41	68.11	-1.674	67.55	-15.2	69.63	-1.653	68.14	-3.23	46.44	-4.158
313	72.47	-0.02471	69.29	-0.4062	73.24	-1.234	67.13	-1.416	68.25	-1.682	67.85	-14.26	69.79	-1.656	68.19	-3.222	46.57	-4.156
314	72.62	-0.02662	69.45	-0.3736	73.39	-1.238	67.29	-1.427	68.41	-1.684	68.15	-13.36	69.94	-1.659	68.24	-3.214	46.7	-4.154
315	72.78	-0.02267	69.6	-0.3436	73.53	-1.242	67.45	-1.436	68.56	-1.688	68.42	-12.53	70.08	-1.666	68.29	-3.207	46.84	-4.151
316	72.91	-0.02251	69.76	-0.3163	73.67	-1.245	67.59	-1.446	68.71	-1.697	68.7	-11.73	70.24	-1.672	68.33	-3.199	46.97	-4.149
317	73.06	-0.02563	69.91	-0.2906	73.85	-1.251	67.73	-1.455	68.86	-1.701	68.96	-10.98	70.41	-1.677	68.39	-3.191	47.1	-4.147
318	73.21	-0.02732	70.06	-0.2675	74	-1.256	67.88	-1.463	69.01	-1.705	69.22	-10.29	70.56	-1.681	68.43	-3.183	47.24	-4.145
319	73.37	-0.02343	70.21	-0.2485	74.14	-1.26	68.03	-1.474	69.16	-1.707	69.48	-9.624	70.7	-1.683	68.48	-3.176	47.37	-4.143
320	73.51	-0.02296	70.36	-0.2301	74.3	-1.264	68.18	-1.481	69.31	-1.712	69.73	-9.014	70.86	-1.686	68.52	-3.168	47.51	-4.141
321	73.67	-0.0251	70.52	-0.2109	74.45	-1.268	68.32	-1.492	69.46	-1.719	69.96	-8.438	71.02	-1.69	68.57	-3.161	47.64	-4.138
322	73.82	-0.02509	70.68	-0.1945	74.6	-1.271	68.47	-1.499	69.6	-1.725	70.2	-7.896	71.14	-1.693	68.61	-3.153	47.77	-4.136
323	73.97	-0.02179	70.84	-0.1789	74.75	-1.274	68.62	-1.509	69.77	-1.727	70.41	-7.399	71.3	-1.696	68.66	-3.146	47.91	-4.134
324	74.12	-0.02179	70.99	-0.1647	74.9	-1.277	68.76	-1.519	69.92	-1.731	70.64	-6.932	71.44	-1.702	68.71	-3.139	48.04	-4.132
325	74.28	-0.02418	71.12	-0.1509	75.05	-1.28	68.91	-1.528	70.07	-1.737	70.86	-6.49	71.6	-1.705	68.75	-3.131	48.18	-4.13
326	74.43	-0.02216	71.27	-0.1399	75.21	-1.284	69.05	-1.539	70.21	-1.744	71.08	-6.077	71.75	-1.709	68.79	-3.124	48.32	-4.128
327	74.58	-0.01994	71.43	-0.1301	75.36	-1.288	69.22	-1.548	70.36	-1.748	71.27	-5.689	71.9	-1.713	68.84	-3.117	48.45	-4.126
328	74.72	-0.02106	71.59	-0.1211	75.5	-1.291	69.36	-1.559	70.52	-1.75	71.48	-5.335	72.04	-1.717	68.88	-3.11	48.58	-4.124
329	74.87	-0.02305	71.74	-0.1116	75.66	-1.296	69.5	-1.568	70.67	-1.754	71.68	-4.998	72.2	-1.72	68.92	-3.103	48.72	-4.123
330	75.01	-0.02199	71.9	-0.103	75.81	-1.301	69.66	-1.579	70.83	-1.76	71.88	-4.684	72.34	-1.723	68.97	-3.096	48.85	-4.121
331	75.16	-0.02127	72.05	-0.09746	75.95	-1.306	69.8	-1.588	70.97	-1.764	72.1	-4.383	72.48	-1.726	69.01	-3.089	48.99	-4.119
332	75.32	-0.02048	72.19	-0.09157	76.11	-1.31	69.95	-1.599	71.11	-1.77	72.29	-4.11	72.64	-1.729	69.05	-3.082	49.13	-4.117
333	75.46	-0.02326	72.33	-0.0851	76.25	-1.313	70.1	-1.608	71.27	-1.773	72.49	-3.853	72.79	-1.731	69.09	-3.076	49.27	-4.115
334	75.61	-0.0252	72.5	-0.08079	76.4	-1.317	70.24	-1.619	71.43	-1.777	72.68	-3.616	72.94	-1.734	69.13	-3.069	49.41	-4.113
335	75.76	-0.02757	72.65	-0.07509	76.54	-1.32	70.4	-1.628	71.58	-1.782	72.87	-3.394	73.09	-1.736	69.17	-3.062	49.55	-4.112
336	75.89	-0.02482	72.8	-0.0698	76.7	-1.323	70.54	-1.64	71.73	-1.788	73.06	-3.182	73.24	-1.739	69.21	-3.056	49.68	-4.11
337	76.05	-0.02453	72.95	-0.06776	76.85	-1.326	70.69	-1.648	71.89	-1.793	73.25	-2.991	73.39	-1.741	69.25	-3.049	49.82	-4.108
338	76.21	-0.02714	73.1	-0.06113	77.01	-1.329	70.83	-1.659	72.04	-1.796	73.42	-2.808	73.54	-1.744	69.29	-3.043	49.96	-4.107
339	76.36	-0.02924	73.26	-0.05823	77.16	-1.331	70.99	-1.666	72.2	-1.799	73.6	-2.639	73.69	-1.746	69.33	-3.036	50.09	-4.105
340	76.5	-0.03188	73.41	-0.05474	77.31	-1.334	71.13	-1.677	72.33	-1.804	73.77	-2.476	73.84	-1.749	69.37	-3.03	50.23	-4.104
341	76.66	-0.02909	73.56	-0.05448	77.47	-1.337	71.28	-1.684	72.47	-1.811	73.96	-2.322	73.99	-1.751	69.41	-3.024	50.38	-4.103
342	76.81	-0.0263	73.71	-0.0492	77.62	-1.341	71.43	-1.697	72.63	-1.816	74.13	-2.181	74.15	-1.754	69.45	-3.017	50.51	-4.101
343	76.96	-0.02852	73.85	-0.04778	77.77	-1.344	71.58	-1.705	72.79	-1.818	74.31	-2.055	74.31	-1.756	69.48	-3.011	50.65	-4.1
344	77.1	-0.02753	74.01	-0.04302	77.92	-1.348	71.72	-1.717	72.93	-1.82	74.47	-1.934	74.46	-1.759	69.52	-3.005	50.79	-4.099
345	77.26	-0.02608	74.16	-0.0435	78.07	-1.352	71.88	-1.726	73.09	-1.824	74.65	-1.82	74.6	-1.761	69.55	-2.999	50.93	-4.098
346	77.41	-0.02498	74.31	-0.03951	78.21	-1.355	72.03	-1.738	73.25	-1.83	74.81	-1.714	74.76	-1.762	69.59	-2.993	51.07	-4.097
347	77.56	-0.02702	74.48	-0.03998	78.37	-1.359	72.17	-1.747	73.39	-1.835	74.99	-1.613	74.91	-1.762	69.63	-2.987	51.21	-4.096
348	77.71	-0.0268	74.62	-0.03791	78.52	-1.362	72.32	-1.759	73.54	-1.84	75.16	-1.521	75.07	-1.761	69.67	-2.981	51.35	-4.095
349	77.86	-0.02502	74.77	-0.03535	78.66	-1.365	72.48	-1.767	73.69	-1.843	75.31	-1.431	75.23	-1.762	69.7	-2.975	51.49	-4.094
350	78.02	-0.02489	74.93	-0.0367	78.82	-1.368	72.62	-1.779	73.85	-1.845	75.49	-1.355	75.38	-1.762	69.74	-2.969	51.62	-4.094
351	78.16	-0.02732	75.08	-0.0327	78.97	-1.37	72.77	-1.787	74	-1.848	75.66	-1.277	75.53	-1.764	69.77	-2.963	51.76	-4.093
352	78.31	-0.02907	75.22	-0.03182	79.13	-1.375	72.92	-1.8	74.16	-1.853	75.81	-1.205	75.68	-1.766	69.81	-2.958	51.9	-4.093
353	78.46	-0.02726	75.39	-0.03456	79.3	-1.378	73.07	-1.807	74.31	-1.859	75.97	-1.139	75.83	-1.768	69.84	-2.952	52.04	-4.092
354	78.62	-0.02703	75.55	-0.03225	79.44	-1.381	73.22	-1.818	74.46	-1.865	76.12	-1.076	75.98	-1.769	69.88	-2.946	52.18	-4.092
355	78.75	-0.02698	75.7	-0.0308	79.59	-1.384	73.36	-1.825	74.61	-1.867	76.3	-1.017	76.13	-1.768	69.91	-2.941	52.32	-4.092
356	78.91	-0.0289	75.83	-0.03234	79.75	-1.387	73.5	-1.836	74.75	-1.869	76.45	-0.9634	76.28	-1.766	69.94	-2.935	52.45	-4.092
357	79.07	-0.03062	75.98	-0.0337	79.9	-1.39	73.66	-1.845	74.91	-1.872	76.61	-0.9126	76.43	-1.766	69.98	-2.929	52.6	-4.092
358	79.22	-0.02704	76.13	-0.03174	80.06	-1.393	73.81	-1.857	75.07	-1.875	76.77	-0.8638	76.59	-1.768	70.01	-2.924	52.74	-4.093
359	79.36	-0.02748	76.3	-0.0308	80.2	-1.395	73.97	-1.867	75.21	-1.879	76.93	-0.8181	76.74	-1.77	70.04	-2.919	52.88	-4.093
360	79.52	-0.02935	76.45	-0.03231	80.36	-1.398	74.11	-1.879	75.37	-1.883	77.08	-0.7763	76.89	-1.769	70.08	-2.913	53.02	-4.094
361	79.68	-0.02892	76.6	-0.03013	80.5	-1.4	74.26	-1.889	75.53	-1.887	77.24	-0.737	77.04	-1.767	70.11	-2.908	53.15	-4.094
362	79.83	-0.02945	76.75	-0.02891	80.65	-1.403	74.43	-1.902	75.67	-1.89	77.4	-0.6998	77.17	-1.766	70.15	-2.903	53.29	-4.095
363	79.98	-0.03091	76.9	-0.03117	80.8	-1.407	74.58	-1.911	75.82	-1.894	77.57	-0.6651	77.33	-1.767	70.18	-2.897	53.43	-4.096
364	80.14	-0.03085	77.06	-0.03211	80.96	-1.408	74.72	-1.922	75.96	-1.897	77.73	-0.6319	77.48	-1.769	70.21	-2.892	53.56	-4.097
365	80.3	-0.03289	77.2	-0.02982	81.11	-1.412	74.87	-1.933	76.11	-1.898	77.89	-0.6013	77.64	-1.769	70.24	-2.887	53.7	-4.098
366	80.45	-0.03554	77.35	-0.02876	81.27	-1.415	75.01	-1.942	76.27	-1.901	78.05	-0.5748	77.8	-1.767	70.27	-2.882	53.84	-4.1
367	80.59	-0.03029	77.51	-0.03193	81.42	-1.42	75.17	-1.953	76.42	-1.903	78.21	-0.5486	77.96	-1.765	70.3	-2.877	53.98	-4.101
368	80.73	-0.02884	77.66	-0.03272	81.58	-1.42	75.32	-1.963	76.57	-1.905	78.36	-0.522	78.11	-1.767	70.33	-2.872	54.11	-4.103
369	80.89	-0.0313	77.81	-0.02954	81.73	-1.423	75.45	-1.973	76.73	-1.907	78.51	-0.4986	78.25	-1.767	70.36	-2.867	54.25	-4.105
370	81.05	-0.03117	77.96	-0.0301	81.88	-1.424	75.61	-1.982	76.88	-1.909	78.68	-0.4771	78.41	-1.764	70.39	-2.862	54.39	-4.107
371	81.2	-0.02972	78.12	-0.03307	82.02	-1.426	75.77	-1.989	77.03	-1.911	78.83	-0.4564	78.57	-1.763	70.42	-2.857	54.52	-4.109
372	81.36	-0.02961	78.26	-0.03481	82.19	-1.427	75.91	-2	77.18	-1.913	78.99	-0.4357	78.74	-1.765	70.45	-2.852	54.66	-4.111
373	81.51	-0.03194	78.42	-0.03478	82.33	-1.428	76.06	-2.008	77.34	-1.915	79.15	-0.4177	78.89	-1.765	70.47	-2.847	54.8	-4.114
374	81.67	-0.03291	78.57	-0.03498	82.48	-1.43	76.2	-2.019	77.49	-1.917	79.3	-0.3996	79.04	-1.76	70.51	-2.842	54.93	-4.116
375	81.81	-0.03016	78.72	-0.03474	82.64	-1.433	76.36	-2.028	77.63	-1.919	79.45	-0.3839	79.18	-1.759	70.54	-2.838	55.07	-4.119
376	81.96	-0.02919	78.87	-0.03696	82.8	-1.435	76.51	-2.041	77.79	-1.921	79.61	-0.3696	79.34	-1.758	70.56	-2.833	55.21	-4.122
377	82.11	-0.03106	79.02	-0.03775	82.95	-1.438	76.67	-2.049	77.94	-1.923	79.76	-0.3553	79.49	-1.753	70.59	-2.828	55.34	-4.126
378	82.27	-0.03288	79.18	-0.03511	83.1	-1.437	76.82	-2.062	78.1	-1.925	79.93	-0.3416	79.63	-1.753	70.62	-2.824	55.47	-4.129
379	82.42	-0.02904	79.35	-0.03604	83.25	-1.436	76.96	-2.071	78.24	-1.927	80.08	-0.3292	79.79	-1.752	70.64	-2.819	55.61	-4.133
380	82.58	-0.02857	79.5	-0.03902	83.4	-1.438	77.11	-2.082	78.39	-1.928	80.24	-0.3182	79.96	-1.748	70.67	-2.814	55.74	-4.137
381	82.73	-0.03119	79.65	-0.03985	83.56	-1.44	77.27	-2.093	78.55	-1.929	80.39	-0.3068	80.12	-1.748	70.7	-2.81	55.87	-4.141
382	82.88	-0.03251	79.8	-0.03721	83.71	-1.441	77.43	-2.104	78.7	-1.931	80.53	-0.2955	80.27	-1.745	70.73	-2.805	56.01	-4.145
383	83.04	-0.03022	79.95	-0.03692	83.87	-1.443	77.58	-2.112	78.87	-1.931	80.68	-0.2871	80.43	-1.741	70.75	-2.801	56.14	-4.15
384	83.19	-0.02872	80.11	-0.03963	84.02	-1.445	77.73	-2.124	79.02	-1.932	80.83	-0.2765	80.57	-1.741	70.78	-2.797	56.28	-4.155
385	83.34	-0.03093	80.27	-0.04122	84.17	-1.448	77.88	-2.134	79.18	-1.931	80.99	-0.2669	80.73	-1.735	70.8	-2.792	56.41	-4.16
386	83.5	-0.03357	80.41	-0.03956	84.32	-1.451	78.05	-2.145	79.32	-1.93	81.15	-0.259	80.88	-1.734	70.83	-2.788	56.55	-4.165
387	83.64	-0.0326	80.55	-0.03792	84.47	-1.452	78.18	-2.152	79.47	-1.929	81.31	-0.2514	81.03	-1.729	70.85	-2.783	56.67	-4.171
388	83.81	-0.03192	80.7	-0.04055	84.63	-1.451	78.32	-2.164	79.62	-1.931	81.47	-0.2443	81.18	-1.727	70.88	-2.779	56.81	-4.177
389	83.96	-0.03149	80.86	-0.04197	84.78	-1.451	78.48	-2.173	79.77	-1.931	81.62	-0.235	81.33	-1.725	70.9	-2.775	56.94	-4.183
390	84.1	-0.0336	81.03	-0.04054	84.95	-1.451	78.63	-2.184	79.94	-1.928	81.78	-0.2264	81.48	-1.72	70.93	-2.771	57.07	-4.189
391	84.26	-0.03355	81.18	-0.0403	85.1	-1.452	78.77	-2.191	80.1	-1.926	81.92	-0.2195	81.64	-1.718	70.95	-2.767	57.2	-4.196
392	84.41	-0.03061	81.34	-0.04244	85.22	-1.454	78.93	-2.204	80.25	-1.926	82.09	-0.2101	81.79	-1.713	70.98	-2.763	57.34	-4.203
393	84.58	-0.03098	81.48	-0.04343	85.36	-1.455	79.09	-2.211	80.41	-1.928	82.25	-0.2041	81.95	-1.713	71	-2.758	57.46	-4.21
394	84.72	-0.03338	81.62	-0.0426	85.53	-1.453	79.24	-2.223	80.55	-1.924	82.39	-0.1962	82.11	-1.707	71.02	-2.754	57.59	-4.217
395	84.87	-0.03437	81.78	-0.04227	85.67	-1.452	79.38	-2.23	80.7	-1.921	82.56	-0.1937	82.25	-1.705	71.05	-2.75	57.72	-4.225
396	85.03	-0.03055	81.95	-0.04352	85.83	-1.453	79.54	-2.241	80.85	-1.921	82.72	-0.1861	82.41	-1.699	71.07	-2.746	57.85	-4.233
397	85.19	-0.03063	82.1	-0.04699	85.99	-1.455	79.68	-2.25	81.01	-1.922	82.86	-0.1805	82.57	-1.697	71.09	-2.742	57.98	-4.241
398	85.31	-0.03262	82.26	-0.04825	86.13	-1.452	79.84	-2.26	81.17	-1.918	83.01	-0.1741	82.74	-1.691	71.12	-2.738	58.11	-4.249
399	85.46	-0.03284	82.41	-0.04773	86.29	-1.45	79.98	-2.269	81.32	-1.915	83.16	-0.1681	82.88	-1.689	71.14	-2.735	58.24	-4.258
400	85.62	-0.03301	82.57	-0.04796	86.44	-1.451	80.13	-2.278	81.48	-1.915	83.32	-0.1636	83.03	-1.683	71.16	-2.731	58.37	-4.267
401	85.78	-0.03053	82.72	-0.04865	86.58	-1.451	80.29	-2.289	81.63	-1.911	83.47	-0.1562	83.19	-1.681	71.18	-2.727	58.49	-4.276
402	85.93	-0.03267	82.87	-0.05152	86.73	-1.449	80.45	-2.298	81.78	-1.908	83.63	-0.1542	83.34	-1.674	71.21	-2.723	58.62	-4.285
403	86.09	-0.03505	83.01	-0.05304	86.89	-1.448	80.58	-2.309	81.94	-1.908	83.77	-0.1461	83.49	-1.671	71.23	-2.719	58.75	-4.294
404	86.24	-0.03561	83.17	-0.05113	87.04	-1.449	80.73	-2.315	82.1	-1.904	83.93	-0.1421	83.65	-1.664	71.25	-2.715	58.88	-4.304
405	86.39	-0.03605	83.33	-0.05045	87.2	-1.449	80.89	-2.327	82.26	-1.9	84.08	-0.1387	83.82	-1.66	71.27	-2.712	59.01	-4.314
406	86.54	-0.03765	83.48	-0.0528	87.35	-1.445	81.04	-2.334	82.41	-1.899	84.23	-0.1311	83.98	-1.655	71.3	-2.708	59.13	-4.324
407	86.68	-0.03622	83.64	-0.05483	87.51	-1.445	81.19	-2.344	82.57	-1.894	84.38	-0.1284	84.12	-1.65	71.31	-2.704	59.26	-4.334
408	86.84	-0.03828	83.8	-0.05342	87.66	-1.445	81.35	-2.354	82.73	-1.892	84.55	-0.1228	84.29	-1.647	71.34	-2.701	59.39	-4.344
409	87	-0.03684	83.95	-0.05162	87.81	-1.44	81.5	-2.362	82.88	-1.887	84.7	-0.1169	84.45	-1.641	71.36	-2.697	59.51	-4.354
410	87.16	-0.03338	84.11	-0.05421	87.97	-1.44	81.66	-2.374	83.02	-1.883	84.86	-0.1148	84.6	-1.635	71.39	-2.693	59.64	-4.364
411	87.31	-0.03517	84.27	-0.05637	88.13	-1.44	81.8	-2.38	83.19	-1.88	85.01	-0.11	84.76	-1.629	71.41	-2.69	59.78	-4.374
412	87.47	-0.03758	84.42	-0.05504	88.27	-1.435	81.95	-2.392	83.34	-1.876	85.16	-0.1046	84.91	-1.624	71.44	-2.686	59.9	-4.383
413	87.61	-0.03489	84.57	-0.05365	88.44	-1.436	82.1	-2.398	83.48	-1.872	85.29	-0.1027	85.07	-1.62	71.46	-2.683	60.03	-4.393
414	87.76	-0.03374	84.72	-0.05544	88.59	-1.434	82.26	-2.408	83.64	-1.866	85.44	-0.09964	85.21	-1.612	71.48	-2.679	60.16	-4.402
415	87.92	-0.0353	84.87	-0.05861	88.75	-1.429	82.42	-2.419	83.8	-1.863	85.61	-0.09344	85.34	-1.607	71.5	-2.676	60.29	-4.411
416	88.08	-0.03773	85.03	-0.05906	88.9	-1.429	82.57	-2.427	83.96	-1.856	85.76	-0.09066	85.49	-1.602	71.52	-2.672	60.41	-4.42
417	88.24	-0.03825	85.17	-0.05664	89.07	-1.424	82.72	-2.438	84.11	-1.852	85.91	-0.08942	85.65	-1.595	71.55	-2.669	60.54	-4.429
418	88.39	-0.03663	85.31	-0.0568	89.22	-1.423	82.87	-2.445	84.27	-1.847	86.06	-0.08687	85.8	-1.591	71.57	-2.666	60.67	-4.437
419	88.56	-0.03643	85.46	-0.05931	89.38	-1.419	83.02	-2.458	84.42	-1.841	86.22	-0.08211	85.97	-1.584	71.6	-2.662	60.81	-4.445
420	88.72	-0.03832	85.61	-0.06134	89.53	-1.416	83.18	-2.465	84.59	-1.836	86.37	-0.07789	86.14	-1.578	71.62	-2.659	60.93	-4.453
421	88.87	-0.0408	85.77	-0.05846	89.69	-1.412	83.34	-2.477	84.74	-1.829	86.52	-0.07705	86.28	-1.573	71.65	-2.656	61.06	-4.461
422	89.01	-0.04169	85.92	-0.05828	89.85	-1.409	83.49	-2.484	84.9	-1.825	86.68	-0.07654	86.43	-1.566	71.67	-2.652	61.19	-4.469
423	89.16	-0.04017	86.08	-0.06062	89.99	-1.404	83.64	-2.494	85.06	-1.817	86.83	-0.07258	86.58	-1.558	71.7	-2.649	61.32	-4.477
424	89.31	-0.03792	86.25	-0.06127	90.14	-1.402	83.79	-2.503	85.2	-1.811	86.99	-0.07315	86.74	-1.554	71.73	-2.646	61.45	-4.484
425	89.47	-0.04009	86.39	-0.06031	90.3	-1.397	83.95	-2.511	85.34	-1.805	87.14	-0.07507	86.9	-1.547	71.76	-2.643	61.58	-4.491
426	89.63	-0.04051	86.54	-0.05886	90.46	-1.394	84.1	-2.523	85.51	-1.798	87.29	-0.07253	87.05	-1.539	71.78	-2.639	61.71	-4.498
427	89.8	-0.0379	86.69	-0.06013	90.62	-1.389	84.25	-2.53	85.68	-1.79	87.45	-0.06978	87.21	-1.533	71.81	-2.636	61.84	-4.505
428	89.93	-0.0371	86.83	-0.06079	90.77	-1.385	84.39	-2.541	85.83	-1.783	87.6	-0.07087	87.37	-1.528	71.84	-2.633	61.97	-4.512
429	90.09	-0.03937	87	-0.05975	90.92	-1.378	84.56	-2.549	85.98	-1.776	87.75	-0.07241	87.52	-1.521	71.87	-2.63	62.1	-4.519
430	90.25	-0.03905	87.16	-0.05682	91.07	-1.375	84.7	-2.559	86.13	-1.769	87.91	-0.07027	87.67	-1.514	71.91	-2.627	62.23	-4.525
431	90.41	-0.03747	87.32	-0.05636	91.23	-1.37	84.85	-2.568	86.29	-1.763	88.07	-0.06825	87.84	-1.507	71.94	-2.624	62.36	-4.532
432	90.55	-0.03612	87.47	-0.05824	91.38	-1.365	85	-2.575	86.44	-1.756	88.22	-0.06922	88	-1.501	71.97	-2.621	62.5	-4.537
433	90.7	-0.03908	87.62	-0.06006	91.55	-1.361	85.15	-2.586	86.59	-1.749	88.38	-0.07129	88.15	-1.495	72	-2.618	62.63	-4.543
434	90.86	-0.04015	87.79	-0.05795	91.7	-1.353	85.28	-2.593	86.75	-1.745	88.53	-0.07141	88.3	-1.489	72.04	-2.615	62.76	-4.548
435	91.02	-0.04061	87.94	-0.05397	91.85	-1.349	85.43	-2.603	86.91	-1.736	88.68	-0.06853	88.48	-1.482	72.07	-2.612	62.9	-4.552
436	91.17	-0.03844	88.09	-0.05424	92.01	-1.344	85.59	-2.612	87.07	-1.728	88.84	-0.0687	88.64	-1.474	72.1	-2.609	63.03	-4.557
437	91.32	-0.03918	88.25	-0.05538	92.16	-1.337	85.74	-2.619	87.22	-1.722	89	-0.0703	88.79	-1.468	72.14	-2.606	63.16	-4.56
438	91.47	-0.04149	88.4	-0.05171	92.32	-1.334	85.89	-2.631	87.38	-1.714	89.16	-0.07168	88.94	-1.46	72.17	-2.603	63.3	-4.563
439	91.62	-0.04169	88.55	-0.04928	92.47	-1.327	86.04	-2.638	87.53	-1.706	89.32	-0.06964	89.09	-1.453	72.21	-2.6	63.43	-4.566
440	91.77	-0.04057	88.7	-0.04989	92.63	-1.32	86.2	-2.648	87.69	-1.697	89.47	-0.06754	89.25	-1.444	72.24	-2.597	63.57	-4.568
441	91.93	-0.03979	88.86	-0.05139	92.79	-1.314	86.35	-2.656	87.85	-1.689	89.63	-0.06878	89.39	-1.438	72.29	-2.594	63.7	-4.569
442	92.09	-0.04137	89.02	-0.05	92.95	-1.309	86.5	-2.662	88.01	-1.68	89.79	-0.0706	89.55	-1.43	72.31	-2.591	63.84	-4.57
443	92.25	-0.04307	89.17	-0.04821	93.12	-1.302	86.65	-2.672	88.16	-1.672	89.93	-0.06896	89.72	-1.423	72.35	-2.588	63.98	-4.57
444	92.39	-0.04043	89.33	-0.04691	93.29	-1.294	86.81	-2.679	88.31	-1.663	90.07	-0.06722	89.87	-1.415	72.39	-2.586	64.12	-4.57
445	92.55	-0.03859	89.48	-0.0482	93.43	-1.287	86.96	-2.685	88.48	-1.656	90.24	-0.067	90.02	-1.408	72.43	-2.583	64.25	-4.569
446	92.72	-0.04091	89.65	-0.05014	93.58	-1.28	87.1	-2.696	88.65	-1.646	90.4	-0.06931	90.18	-1.402	72.47	-2.58	64.39	-4.568
447	92.86	-0.04266	89.8	-0.04904	93.75	-1.273	87.27	-2.704	88.78	-1.637	90.56	-0.07041	90.34	-1.394	72.51	-2.578	64.53	-4.565
448	93.02	-0.04352	89.94	-0.04585	93.9	-1.268	87.41	-2.709	88.93	-1.628	90.71	-0.06842	90.5	-1.386	72.55	-2.575	64.67	-4.563
449	93.18	-0.04064	90.07	-0.04416	94.06	-1.264	87.56	-2.72	89.1	-1.619	90.86	-0.06819	90.65	-1.378	72.6	-2.572	64.8	-4.56
450	93.34	-0.04108	90.23	-0.04605	94.22	-1.256	87.7	-2.727	89.26	-1.61	91.02	-0.06877	90.81	-1.37	72.64	-2.57	64.94	-4.557
451	93.47	-0.04306	90.41	-0.04765	94.38	-1.249	87.87	-2.734	89.41	-1.6	91.17	-0.0704	90.97	-1.362	72.69	-2.567	65.08	-4.553
452	93.64	-0.04387	90.56	-0.04388	94.53	-1.24	88.02	-2.743	89.57	-1.591	91.33	-0.07279	91.12	-1.355	72.73	-2.564	65.22	-4.549
453	93.8	-0.03953	90.71	-0.04126	94.67	-1.233	88.18	-2.751	89.73	-1.582	91.49	-0.07282	91.28	-1.347	72.78	-2.562	65.36	-4.545
454	93.96	-0.04051	90.87	-0.04225	94.83	-1.226	88.33	-2.756	89.89	-1.574	91.64	-0.07171	91.44	-1.34	72.83	-2.559	65.49	-4.54
455	94.1	-0.04258	91.02	-0.04268	94.99	-1.218	88.49	-2.767	90.05	-1.565	91.79	-0.06898	91.6	-1.333	72.88	-2.557	65.63	-4.535
456	94.26	-0.04089	91.18	-0.04175	95.14	-1.211	88.65	-2.775	90.21	-1.555	91.95	-0.07133	91.76	-1.326	72.93	-2.554	65.77	-4.53
457	94.42	-0.03824	91.34	-0.03812	95.3	-1.203	88.79	-2.781	90.37	-1.547	92.11	-0.07256	91.91	-1.317	72.97	-2.552	65.92	-4.526
458	94.59	-0.04005	91.47	-0.03817	95.46	-1.196	88.95	-2.79	90.53	-1.537	92.26	-0.06981	92.06	-1.309	73.03	-2.549	66.05	-4.52
459	94.73	-0.0416	91.64	-0.04015	95.62	-1.189	89.11	-2.799	90.68	-1.527	92.41	-0.06802	92.21	-1.301	73.08	-2.547	66.19	-4.515
460	94.87	-0.04016	91.8	-0.03648	95.79	-1.181	89.26	-2.803	90.83	-1.518	92.57	-0.06964	92.36	-1.294	73.13	-2.545	66.33	-4.51
461	95.01	-0.03799	91.95	-0.03381	95.94	-1.173	89.4	-2.81	90.99	-1.508	92.73	-0.07236	92.52	-1.286	73.18	-2.542	66.47	-4.505
462	95.18	-0.03923	92.1	-0.03403	96.08	-1.165	89.56	-2.818	91.14	-1.499	92.87	-0.07247	92.69	-1.276	73.23	-2.54	66.6	-4.5
463	95.34	-0.04202	92.25	-0.03611	96.24	-1.158	89.73	-2.826	91.3	-1.489	93.03	-0.07071	92.85	-1.268	73.29	-2.538	66.74	-4.494
464	95.5	-0.04421	92.4	-0.03476	96.4	-1.149	89.87	-2.831	91.47	-1.48	93.19	-0.07018	93	-1.26	73.35	-2.535	66.87	-4.489
465	95.66	-0.04292	92.55	-0.03226	96.56	-1.141	90.01	-2.836	91.63	-1.47	93.34	-0.07081	93.16	-1.252	73.4	-2.533	67.01	-4.484
466	95.81	-0.04099	92.7	-0.0308	96.71	-1.132	90.17	-2.844	91.78	-1.459	93.49	-0.07287	93.32	-1.245	73.46	-2.531	67.15	-4.479
467	95.96	-0.04185	92.86	-0.03202	96.87	-1.124	90.34	-2.852	91.94	-1.449	93.65	-0.07259	93.47	-1.236	73.52	-2.529	67.29	-4.473
468	96.13	-0.04476	93.02	-0.0338	97.02	-1.115	90.48	-2.858	92.1	-1.439	93.81	-0.07055	93.62	-1.228	73.58	-2.526	67.42	-4.468
469	96.29	-0.04369	93.17	-0.03177	97.18	-1.107	90.63	-2.862	92.26	-1.428	93.97	-0.07073	93.78	-1.22	73.64	-2.524	67.56	-4.463
470	96.45	-0.04169	93.34	-0.02848	97.35	-1.098	90.79	-2.867	92.41	-1.419	94.13	-0.07176	93.94	-1.211	73.71	-2.522	67.7	-4.458
471	96.59	-0.04179	93.5	-0.02854	97.51	-1.09	90.94	-2.872	92.56	-1.41	94.29	-0.07352	94.1	-1.203	73.77	-2.52	67.83	-4.452
472	96.75	-0.04423	93.65	-0.03013	97.65	-1.081	91.1	-2.879	92.72	-1.4	94.44	-0.07387	94.27	-1.197	73.84	-2.518	67.96	-4.447
473	96.9	-0.0429	93.81	-0.0284	97.81	-1.072	91.26	-2.887	92.89	-1.39	94.6	-0.07048	94.42	-1.191	73.9	-2.516	68.1	-4.442
474	97.05	-0.04225	93.96	-0.02656	97.96	-1.064	91.42	-2.894	93.04	-1.38	94.74	-0.07045	94.58	-1.187	73.97	-2.514	68.24	-4.437
475	97.21	-0.04205	94.11	-0.02477	98.12	-1.056	91.59	-2.898	93.2	-1.37	94.89	-0.07221	94.71	-1.178	74.03	-2.512	68.38	-4.432
476	97.37	-0.04422	94.27	-0.02634	98.26	-1.047	91.74	-2.901	93.36	-1.36	95.05	-0.07362	94.88	-1.17	74.1	-2.509	68.51	-4.427
477	97.53	-0.04566	94.43	-0.02722	98.42	-1.04	91.9	-2.906	93.51	-1.349	95.21	-0.07211	95.03	-1.162	74.17	-2.507	68.64	-4.422
478	97.68	-0.04277	94.59	-0.02396	98.58	-1.032	92.05	-2.91	93.67	-1.339	95.36	-0.07001	95.19	-1.155	74.24	-2.505	68.78	-4.417
479	97.83	-0.0418	94.73	-0.02228	98.74	-1.025	92.2	-2.915	93.83	-1.328	95.51	-0.07066	95.35	-1.146	74.31	-2.503	68.91	-4.412
480	97.99	-0.04404	94.88	-0.02224	98.9	-1.015	92.34	-2.918	93.99	-1.318	95.67	-0.07262	95.52	-1.138	74.37	-2.502	69.05	-4.407
481	98.15	-0.04647	95.04	-0.02443	99.06	-1.007	92.51	-2.924	94.16	-1.308	95.82	-0.07345	95.67	-1.129	74.44	-2.5	69.18	-4.402
482	98.3	-0.04518	95.19	-0.02346	99.24	-0.9995	92.68	-2.928	94.31	-1.297	95.97	-0.07215	95.83	-1.12	74.52	-2.498	69.31	-4.397
483	98.45	-0.04295	95.35	-0.02037	99.38	-0.99	92.82	-2.931	94.47	-1.286	96.13	-0.07182	95.99	-1.113	74.59	-2.496	69.45	-4.392
484	98.62	-0.0439	95.5	-0.01873	99.52	-0.9816	92.98	-2.933	94.62	-1.275	96.29	-0.07183	96.15	-1.104	74.67	-2.494	69.58	-4.387
485	98.77	-0.04555	95.65	-0.02032	99.68	-0.9729	93.14	-2.937	94.77	-1.264	96.45	-0.07454	96.31	-1.095	74.74	-2.492	69.71	-4.383
486	98.93	-0.04397	95.81	-0.02093	99.84	-0.9654	93.3	-2.939	94.92	-1.255	96.6	-0.07509	96.46	-1.086	74.82	-2.49	69.84	-4.378
487	99.09	-0.04318	95.96	-0.0164	100	-0.9582	93.45	-2.943	95.09	-1.243	96.76	-0.07322	96.62	-1.079	74.9	-2.488	69.98	-4.373
488	99.25	-0.04372	96.12	-0.01497	100.2	-0.9492	93.59	-2.946	95.25	-1.232	96.92	-0.07319	96.78	-1.071	74.98	-2.487	70.11	-4.369
489	99.4	-0.04638	96.28	-0.01651	100.3	-0.9407	93.77	-2.949	95.41	-1.224	97.06	-0.07349	96.93	-1.063	75.06	-2.485	70.25	-4.364
490	99.54	-0.04725	96.42	-0.01699	100.5	-0.9309	93.92	-2.953	95.57	-1.214	97.22	-0.07535	97.08	-1.053	75.13	-2.483	70.38	-4.36
491	99.7	-0.04428	96.59	-0.01546	100.6	-0.9239	94.08	-2.957	95.72	-1.203	97.38	-0.07763	97.24	-1.046	75.21	-2.481	70.51	-4.355
492	99.87	-0.04427	96.74	-0.01332	100.8	-0.9147	94.23	-2.958	95.88	-1.192	97.55	-0.0769	97.39	-1.039	75.3	-2.48	70.64	-4.351
493	100	-0.04625	96.9	-0.01262	101	-0.906	94.39	-2.959	96.03	-1.182	97.71	-0.07571	97.55	-1.031	75.38	-2.478	70.77	-4.346
494	100.2	-0.04807	97.04	-0.01436	101.1	-0.8973	94.54	-2.96	96.2	-1.171	97.87	-0.07515	97.72	-1.023	75.47	-2.476	70.9	-4.342
495	100.3	-0.04481	97.19	-0.0138	101.3	-0.8895	94.68	-2.96	96.36	-1.16	98.03	-0.07701	97.88	-1.015	75.55	-2.475	71.03	-4.337
496	100.5	-0.04422	97.35	-0.01017	101.4	-0.8807	94.82	-2.962	96.51	-1.15	98.18	-0.07873	98.05	-1.008	75.64	-2.473	71.17	-4.333
497	100.6	-0.04586	97.51	-0.008914	101.6	-0.873	95	-2.966	96.68	-1.14	98.34	-0.07719	98.19	-0.9999	75.73	-2.472	71.3	-4.329
498	100.8	-0.04864	97.66	-0.0103	101.7	-0.8645	95.15	-2.967	96.84	-1.129	98.49	-0.07481	98.34	-0.9914	75.82	-2.47	71.43	-4.324
499	101	-0.04967	97.82	-0.01107	101.9	-0.8565	95.29	-2.964	96.99	-1.119	98.65	-0.07582	98.51	-0.9827	75.91	-2.468	71.56	-4.32
500	101.1	-0.04648	97.98	-0.00854	102.1	-0.8485	95.46	-2.965	97.15	-1.108	98.81	-0.07777	98.68	-0.9746	76	-2.467	71.69	-4.316
501	101.3	-0.04644	98.15	-0.006318	102.2	-0.8397	95.61	-2.967	97.32	-1.098	98.96	-0.0782	98.83	-0.9662	76.09	-2.465	71.82	-4.312
502	101.4	-0.04873	98.3	-0.00661	102.4	-0.8312	95.77	-2.968	97.47	-1.087	99.12	-0.07687	98.98	-0.9585	76.18	-2.464	71.95	-4.308
503	101.6	-0.04954	98.46	-0.007616	102.5	-0.8219	95.92	-2.964	97.63	-1.076	99.28	-0.07587	99.14	-0.951	76.28	-2.462	72.08	-4.304
504	101.7	-0.04702	98.61	-0.005804	102.7	-0.8128	96.08	-2.966	97.79	-1.066	99.42	-0.07624	99.29	-0.9426	76.37	-2.461	72.21	-4.3
505	101.9	-0.04598	98.75	-0.002462	102.9	-0.8048	96.23	-2.967	97.96	-1.059	99.58	-0.07881	99.43	-0.934	76.47	-2.459	72.34	-4.296
506	102.1	-0.04785	98.91	-0.002468	103	-0.7971	96.4	-2.965	98.12	-1.05	99.74	-0.07797	99.6	-0.9254	76.56	-2.458	72.47	-4.292
507	102.2	-0.04752	99.07	-0.00424	103.2	-0.7892	96.55	-2.964	98.29	-1.04	99.9	-0.07657	99.74	-0.9177	76.66	-2.456	72.6	-4.288
508	102.4	-0.04477	99.22	-0.002671	103.3	-0.7803	96.71	-2.965	98.43	-1.028	100.1	-0.07602	99.9	-0.9105	76.76	-2.455	72.74	-4.284
509	102.5	-0.04507	99.38	0.0004833	103.5	-0.7732	96.87	-2.962	98.59	-1.018	100.2	-0.07755	100.1	-0.9021	76.86	-2.453	72.86	-4.28
510	102.7	-0.04758	99.53	0.000857	103.6	-0.7642	97.02	-2.961	98.76	-1.007	100.4	-0.07962	100.2	-0.894	76.95	-2.452	72.99	-4.276
511	102.8	-0.04791	99.7	3.521e-05	103.8	-0.7564	97.18	-2.96	98.91	-0.9964	100.5	-0.0789	100.4	-0.8858	77.05	-2.451	73.12	-4.272
512	103	-0.04565	99.86	-0.001039	104	-0.7486	97.34	-2.957	99.07	-0.9859	100.7	-0.07662	100.5	-0.8801	77.16	-2.449	73.25	-4.269
513	103.1	-0.04542	100	0.0005052	104.1	-0.7412	97.5	-2.956	99.23	-0.9756	100.8	-0.07671	100.7	-0.874	77.26	-2.448	73.38	-4.265
514	103.3	-0.04752	100.2	-0.0009522	104.3	-0.7335	97.64	-2.951	99.38	-0.9659	101	-0.07841	100.9	-0.8653	77.36	-2.447	73.51	-4.261
515	103.4	-0.04991	100.3	-0.0001428	104.4	-0.7246	97.81	-2.95	99.54	-0.9567	101.1	-0.08099	101	-0.8571	77.46	-2.445	73.64	-4.258
516	103.6	-0.04995	100.5	0.0007172	104.6	-0.7164	97.97	-2.946	99.7	-0.946	101.3	-0.07997	101.2	-0.8496	77.57	-2.444	73.77	-4.254
517	103.8	-0.04893	100.6	0.000392	104.7	-0.7078	98.13	-2.944	99.86	-0.9359	101.5	-0.07785	101.3	-0.8423	77.67	-2.443	73.9	-4.25
518	103.9	-0.04854	100.8	0.001537	104.9	-0.7009	98.27	-2.94	100	-0.9242	101.6	-0.07818	101.5	-0.8342	77.78	-2.441	74.02	-4.247
519	104.1	-0.05053	101	0.004654	105.1	-0.6931	98.43	-2.94	100.2	-0.914	101.8	-0.07928	101.7	-0.8266	77.89	-2.44	74.16	-4.243
520	104.2	-0.05186	101.1	0.00467	105.2	-0.6843	98.6	-2.935	100.3	-0.9032	101.9	-0.08008	101.8	-0.8181	77.99	-2.439	74.28	-4.24
521	104.4	-0.05021	101.3	0.002708	105.4	-0.6765	98.76	-2.931	100.5	-0.8933	102.1	-0.07818	102	-0.8114	78.11	-2.438	74.41	-4.236
522	104.5	-0.04887	101.4	0.002306	105.5	-0.6676	98.92	-2.928	100.6	-0.8848	102.2	-0.07827	102.1	-0.805	78.21	-2.437	74.54	-4.233
523	104.7	-0.05012	101.6	0.005147	105.7	-0.6597	99.09	-2.924	100.8	-0.8735	102.4	-0.07842	102.3	-0.7962	78.32	-2.435	74.67	-4.23
524	104.9	-0.0524	101.7	0.007706	105.8	-0.654	99.25	-2.92	101	-0.8639	102.6	-0.08071	102.4	-0.7877	78.43	-2.434	74.79	-4.226
525	105	-0.05027	101.9	0.005527	106	-0.649	99.39	-2.914	101.1	-0.8543	102.7	-0.08132	102.6	-0.781	78.55	-2.433	74.92	-4.223
526	105.2	-0.04787	102.1	0.004088	106.2	-0.6402	99.54	-2.911	101.3	-0.8439	102.9	-0.08118	102.8	-0.7724	78.66	-2.432	75.05	-4.219
527	105.3	-0.04978	102.2	0.005397	106.3	-0.6316	99.7	-2.906	101.4	-0.8333	103	-0.08285	102.9	-0.7663	78.77	-2.431	75.17	-4.216
528	105.5	-0.04948	102.4	0.007719	106.5	-0.6239	99.86	-2.9	101.6	-0.8239	103.2	-0.08519	103.1	-0.7581	78.89	-2.429	75.3	-4.213
529	105.6	-0.04729	102.5	0.006001	106.6	-0.6167	100	-2.894	101.8	-0.8133	103.3	-0.08564	103.3	-0.75	79.01	-2.428	75.43	-4.21
530	105.8	-0.04688	102.7	0.00379	106.8	-0.6098	100.2	-2.89	101.9	-0.804	103.5	-0.08634	103.4	-0.7415	79.12	-2.427	75.55	-4.206
531	105.9	-0.04943	102.8	0.004104	107	-0.6021	100.3	-2.885	102.1	-0.7946	103.7	-0.08894	103.6	-0.7363	79.24	-2.426	75.68	-4.203
532	106.1	-0.05028	103	0.007595	107.1	-0.5944	100.5	-2.878	102.3	-0.7856	103.8	-0.09094	103.7	-0.7286	79.35	-2.425	75.81	-4.2
533	106.3	-0.04816	103.1	0.006876	107.3	-0.5879	100.6	-2.874	102.4	-0.7768	104	-0.08972	103.9	-0.7224	79.47	-2.424	75.94	-4.197
534	106.4	-0.04736	103.3	0.004959	107.4	-0.5807	100.8	-2.867	102.6	-0.7663	104.1	-0.088	104	-0.7163	79.59	-2.423	76.06	-4.194
535	106.6	-0.04899	103.5	0.005307	107.6	-0.5731	101	-2.86	102.7	-0.757	104.3	-0.08798	104.2	-0.7079	79.71	-2.422	76.18	-4.191
536	106.7	-0.05077	103.6	0.00761	107.8	-0.5655	101.1	-2.853	102.9	-0.7462	104.4	-0.09073	104.3	-0.7002	79.84	-2.421	76.32	-4.187
537	106.9	-0.05045	103.8	0.007143	107.9	-0.5566	101.3	-2.847	103	-0.7366	104.6	-0.09143	104.5	-0.692	79.96	-2.42	76.44	-4.184
538	107	-0.04911	104	0.005243	108.1	-0.5482	101.4	-2.842	103.2	-0.7267	104.7	-0.08956	104.7	-0.684	80.08	-2.419	76.56	-4.181
539	107.2	-0.04932	104.1	0.005725	108.2	-0.5421	101.6	-2.835	103.4	-0.7165	104.9	-0.08926	104.8	-0.6784	80.2	-2.418	76.69	-4.178
540	107.4	-0.05213	104.2	0.006796	108.4	-0.5344	101.7	-2.828	103.5	-0.7089	105.1	-0.09031	105	-0.6699	80.32	-2.417	76.81	-4.175
541	107.5	-0.0529	104.4	0.008213	108.6	-0.5268	101.9	-2.822	103.7	-0.6985	105.2	-0.09297	105.2	-0.6627	80.45	-2.416	76.94	-4.172
542	107.7	-0.0524	104.6	0.006874	108.7	-0.5182	102.1	-2.816	103.8	-0.6903	105.4	-0.09316	105.3	-0.6554	80.57	-2.415	77.07	-4.17
543	107.8	-0.05233	104.7	0.006178	108.8	-0.5111	102.2	-2.808	104	-0.6801	105.5	-0.09262	105.5	-0.6492	80.7	-2.414	77.19	-4.167
544	108	-0.05225	104.9	0.007844	109	-0.5052	102.4	-2.801	104.1	-0.6718	105.7	-0.09135	105.6	-0.6429	80.83	-2.413	77.32	-4.164
545	108.1	-0.05446	105	0.009115	109.2	-0.5004	102.5	-2.793	104.3	-0.6619	105.8	-0.09306	105.8	-0.6354	80.96	-2.412	77.45	-4.161
546	108.3	-0.05441	105.2	0.007658	109.3	-0.4923	102.7	-2.785	104.5	-0.6528	106	-0.09587	105.9	-0.6287	81.08	-2.411	77.57	-4.158
547	108.5	-0.05285	105.3	0.005118	109.5	-0.4847	102.9	-2.776	104.6	-0.644	106.2	-0.09724	106.1	-0.6232	81.21	-2.41	77.7	-4.155
548	108.6	-0.05178	105.5	0.005711	109.7	-0.4797	103	-2.768	104.8	-0.6343	106.3	-0.09536	106.3	-0.6148	81.34	-2.41	77.82	-4.153
549	108.8	-0.0544	105.7	0.007371	109.8	-0.4735	103.2	-2.759	104.9	-0.6251	106.5	-0.09525	106.4	-0.6082	81.47	-2.409	77.94	-4.15
550	108.9	-0.05265	105.8	0.008018	110	-0.4661	103.3	-2.752	105.1	-0.6164	106.6	-0.09522	106.6	-0.6039	81.6	-2.408	78.07	-4.147
551	109.1	-0.05044	106	0.005995	110.1	-0.4579	103.5	-2.743	105.3	-0.6072	106.8	-0.09766	106.7	-0.5956	81.74	-2.407	78.2	-4.144
552	109.2	-0.05138	106.1	0.004721	110.3	-0.4521	103.7	-2.735	105.4	-0.5985	106.9	-0.0973	106.9	-0.5882	81.86	-2.406	78.32	-4.142
553	109.4	-0.05386	106.3	0.007806	110.5	-0.445	103.8	-2.726	105.6	-0.5898	107.1	-0.09466	107	-0.5829	82	-2.405	78.44	-4.139
554	109.6	-0.0536	106.4	0.009447	110.6	-0.438	104	-2.717	105.7	-0.5812	107.2	-0.0949	107.2	-0.5758	82.12	-2.404	78.57	-4.136
555	109.7	-0.05248	106.6	0.007055	110.8	-0.4328	104.1	-2.707	105.9	-0.5722	107.4	-0.09716	107.4	-0.5702	82.26	-2.403	78.69	-4.134
556	109.9	-0.05247	106.7	0.007434	110.9	-0.4263	104.3	-2.698	106.1	-0.5652	107.6	-0.09989	107.5	-0.5641	82.39	-2.403	78.81	-4.131
557	110	-0.05446	106.9	0.01174	111.1	-0.4193	104.4	-2.69	106.2	-0.5559	107.7	-0.09968	107.7	-0.5577	82.53	-2.402	78.94	-4.128
558	110.2	-0.05662	107.1	0.01025	111.3	-0.4114	104.6	-2.681	106.4	-0.5471	107.9	-0.09704	107.8	-0.5492	82.66	-2.401	79.06	-4.126
559	110.4	-0.0544	107.2	0.008969	111.4	-0.4063	104.7	-2.674	106.5	-0.54	108	-0.09764	108	-0.5418	82.8	-2.4	79.19	-4.123
560	110.5	-0.05233	107.4	0.01021	111.6	-0.399	104.9	-2.666	106.7	-0.5321	108.2	-0.09962	108.2	-0.5356	82.93	-2.399	79.31	-4.121
561	110.7	-0.05443	107.5	0.01184	111.7	-0.3918	105.1	-2.656	106.9	-0.5242	108.3	-0.1008	108.3	-0.5299	83.07	-2.399	79.43	-4.118
562	110.8	-0.05504	107.7	0.01206	111.9	-0.3859	105.2	-2.646	107	-0.5151	108.5	-0.09965	108.5	-0.5217	83.21	-2.398	79.55	-4.116
563	111	-0.05144	107.9	0.009128	112.1	-0.38	105.4	-2.636	107.2	-0.5066	108.7	-0.09812	108.6	-0.5165	83.34	-2.397	79.68	-4.113
564	111.2	-0.05121	108	0.008778	112.2	-0.3733	105.5	-2.626	107.3	-0.4981	108.8	-0.09865	108.8	-0.5113	83.48	-2.397	79.8	-4.111
565	111.3	-0.05336	108.2	0.009475	112.4	-0.3665	105.7	-2.615	107.5	-0.4903	109	-0.1013	109	-0.5042	83.62	-2.396	79.93	-4.108
566	111.5	-0.05127	108.3	0.01073	112.5	-0.3622	105.8	-2.604	107.7	-0.4834	109.1	-0.1027	109.1	-0.5006	83.76	-2.395	80.05	-4.106
567	111.6	-0.04946	108.5	0.009926	112.7	-0.3575	106	-2.595	107.8	-0.4743	109.3	-0.1023	109.3	-0.4944	83.9	-2.394	80.18	-4.104
568	111.8	-0.05064	108.6	0.007748	112.8	-0.3511	106.2	-2.584	108	-0.4661	109.4	-0.1008	109.4	-0.4873	84.04	-2.394	80.3	-4.101
569	111.9	-0.05337	108.8	0.007142	113	-0.347	106.3	-2.573	108.1	-0.459	109.6	-0.1015	109.6	-0.4826	84.18	-2.393	80.42	-4.099
570	112.1	-0.05259	108.9	0.01034	113.2	-0.3396	106.5	-2.561	108.3	-0.451	109.8	-0.1042	109.8	-0.476	84.32	-2.392	80.54	-4.097
571	112.3	-0.05305	109.1	0.01087	113.3	-0.3349	106.7	-2.55	108.5	-0.4423	109.9	-0.1045	109.9	-0.4685	84.46	-2.392	80.67	-4.094
572	112.4	-0.0519	109.2	0.008623	113.5	-0.3305	106.8	-2.539	108.6	-0.4324	110.1	-0.1024	110.1	-0.4636	84.6	-2.391	80.79	-4.092
573	112.6	-0.05388	109.4	0.00687	113.6	-0.3232	107	-2.529	108.8	-0.4234	110.2	-0.1016	110.2	-0.4579	84.74	-2.39	80.92	-4.09
574	112.8	-0.05523	109.6	0.01006	113.8	-0.3166	107.1	-2.519	108.9	-0.4148	110.4	-0.1036	110.4	-0.45	84.89	-2.39	81.04	-4.087
575	112.9	-0.0541	109.7	0.01133	113.9	-0.3128	107.3	-2.508	109.1	-0.408	110.6	-0.1066	110.6	-0.4442	85.03	-2.389	81.16	-4.085
576	113.1	-0.05279	109.9	0.009331	114.1	-0.3047	107.4	-2.497	109.2	-0.401	110.7	-0.1052	110.7	-0.439	85.17	-2.388	81.28	-4.083
577	113.2	-0.05419	110.1	0.009387	114.3	-0.299	107.6	-2.485	109.4	-0.392	110.9	-0.1021	110.9	-0.4315	85.31	-2.388	81.41	-4.08
578	113.4	-0.0566	110.2	0.01212	114.4	-0.2945	107.8	-2.474	109.6	-0.3867	111	-0.1038	111	-0.4267	85.46	-2.387	81.53	-4.078
579	113.5	-0.05492	110.4	0.01208	114.6	-0.2887	107.9	-2.462	109.7	-0.3798	111.2	-0.106	111.2	-0.4216	85.59	-2.386	81.66	-4.076
580	113.7	-0.05203	110.5	0.01034	114.7	-0.2838	108.1	-2.45	109.9	-0.3748	111.3	-0.1063	111.3	-0.4142	85.74	-2.386	81.78	-4.074
581	113.9	-0.05402	110.7	0.008311	114.9	-0.279	108.2	-2.439	110	-0.3698	111.5	-0.1053	111.5	-0.4098	85.88	-2.385	81.9	-4.072
582	114	-0.05625	110.8	0.00926	115.1	-0.2722	108.4	-2.428	110.2	-0.3614	111.7	-0.1053	111.7	-0.403	86.03	-2.384	82.02	-4.069
583	114.2	-0.05557	111	0.008195	115.2	-0.2685	108.6	-2.415	110.4	-0.3544	111.8	-0.1058	111.8	-0.396	86.17	-2.384	82.15	-4.067
584	114.3	-0.0532	111.2	0.009261	115.4	-0.2628	108.7	-2.403	110.5	-0.3495	112	-0.1091	112	-0.3939	86.32	-2.383	82.27	-4.065
585	114.5	-0.05382	111.3	0.008245	115.6	-0.2571	108.9	-2.39	110.7	-0.341	112.2	-0.11	112.2	-0.3863	86.46	-2.383	82.39	-4.063
586	114.7	-0.05615	111.5	0.006316	115.7	-0.2526	109	-2.377	110.8	-0.3349	112.3	-0.1074	112.3	-0.3813	86.61	-2.382	82.51	-4.061
587	114.8	-0.05532	111.6	0.008047	115.9	-0.2463	109.2	-2.366	111	-0.3293	112.5	-0.1078	112.5	-0.3771	86.76	-2.381	82.64	-4.059
588	115	-0.05429	111.8	0.01053	116	-0.2417	109.4	-2.355	111.2	-0.3216	112.6	-0.1084	112.6	-0.3694	86.9	-2.381	82.76	-4.057
589	115.1	-0.05439	112	0.008834	116.2	-0.2373	109.5	-2.343	111.3	-0.3151	112.8	-0.1109	112.8	-0.3645	87.05	-2.38	82.87	-4.055
590	115.3	-0.05642	112.1	0.006941	116.4	-0.2301	109.7	-2.329	111.5	-0.3103	112.9	-0.1112	113	-0.3604	87.2	-2.38	83	-4.053
591	115.4	-0.05707	112.3	0.009117	116.5	-0.2267	109.8	-2.318	111.6	-0.3031	113.1	-0.1086	113.1	-0.3536	87.34	-2.379	83.12	-4.051
592	115.6	-0.05488	112.4	0.0115	116.7	-0.2216	110	-2.305	111.8	-0.2974	113.3	-0.1094	113.3	-0.3506	87.49	-2.379	83.24	-4.049
593	115.8	-0.0538	112.6	0.009999	116.8	-0.2176	110.2	-2.291	112	-0.2919	113.4	-0.111	113.5	-0.3429	87.64	-2.378	83.37	-4.047
594	115.9	-0.05634	112.7	0.008089	117	-0.2131	110.3	-2.28	112.1	-0.2862	113.6	-0.1135	113.6	-0.3383	87.79	-2.378	83.49	-4.045
595	116.1	-0.05493	112.9	0.009995	117.1	-0.2069	110.5	-2.268	112.3	-0.2802	113.7	-0.1143	113.8	-0.3334	87.93	-2.377	83.62	-4.043
596	116.2	-0.05226	113.1	0.01193	117.3	-0.2022	110.6	-2.255	112.4	-0.2726	113.9	-0.1119	113.9	-0.3265	88.08	-2.377	83.74	-4.041
597	116.4	-0.05335	113.2	0.01113	117.5	-0.197	110.8	-2.242	112.6	-0.2676	114	-0.1107	114.1	-0.3223	88.23	-2.376	83.85	-4.039
598	116.5	-0.05547	113.4	0.008848	117.6	-0.1928	111	-2.229	112.7	-0.2621	114.2	-0.1133	114.2	-0.3165	88.37	-2.375	83.97	-4.037
599	116.7	-0.05497	113.6	0.01115	117.8	-0.1886	111.1	-2.216	112.9	-0.2544	114.4	-0.116	114.4	-0.3112	88.53	-2.375	84.1	-4.035
600	116.9	-0.05128	113.7	0.01273	117.9	-0.1822	111.3	-2.204	113.1	-0.2506	114.5	-0.1159	114.6	-0.307	88.67	-2.374	84.22	-4.033
601	117	-0.05324	113.8	0.01236	118.1	-0.1796	111.5	-2.191	113.2	-0.2434	114.7	-0.1134	114.7	-0.299	88.82	-2.374	84.35	-4.031
602	117.2	-0.0553	114	0.009912	118.3	-0.1737	111.6	-2.177	113.4	-0.2375	114.8	-0.113	114.9	-0.2943	88.97	-2.373	84.47	-4.029
603	117.3	-0.05522	114.2	0.01015	118.4	-0.1693	111.8	-2.164	113.6	-0.2327	115	-0.1158	115	-0.2897	89.12	-2.373	84.59	-4.028
604	117.5	-0.05443	114.3	0.01223	118.6	-0.165	111.9	-2.151	113.7	-0.2251	115.2	-0.1169	115.2	-0.2862	89.27	-2.372	84.71	-4.026
605	117.6	-0.05392	114.5	0.01243	118.7	-0.1619	112.1	-2.137	113.9	-0.2225	115.3	-0.1169	115.4	-0.2823	89.42	-2.372	84.84	-4.024
606	117.8	-0.05564	114.6	0.01013	118.9	-0.1583	112.3	-2.124	114	-0.2157	115.5	-0.1165	115.5	-0.2762	89.57	-2.371	84.96	-4.022
607	118	-0.05618	114.8	0.007364	119.1	-0.1552	112.4	-2.11	114.2	-0.2133	115.6	-0.1163	115.7	-0.2731	89.72	-2.371	85.08	-4.02
608	118.1	-0.05644	115	0.009152	119.2	-0.1512	112.6	-2.097	114.3	-0.2058	115.8	-0.1187	115.8	-0.2658	89.87	-2.37	85.2	-4.018
609	118.3	-0.05584	115.1	0.01082	119.4	-0.1479	112.8	-2.084	114.5	-0.2025	116	-0.1199	116	-0.2621	90.02	-2.37	85.32	-4.017
610	118.4	-0.05585	115.3	0.01064	119.5	-0.143	112.9	-2.071	114.7	-0.1963	116.1	-0.1177	116.1	-0.2566	90.17	-2.37	85.44	-4.015
611	118.6	-0.05864	115.4	0.00817	119.7	-0.1388	113.1	-2.056	114.8	-0.1916	116.3	-0.117	116.3	-0.2524	90.32	-2.369	85.57	-4.013
612	118.7	-0.05944	115.6	0.008127	119.8	-0.1351	113.2	-2.046	115	-0.1864	116.5	-0.1185	116.5	-0.248	90.47	-2.369	85.69	-4.011
613	118.9	-0.05645	115.8	0.01139	120	-0.1299	113.4	-2.037	115.1	-0.1815	116.6	-0.1209	116.6	-0.2415	90.62	-2.368	85.81	-4.01
614	119.1	-0.05638	115.9	0.01129	120.2	-0.1275	113.6	-2.022	115.3	-0.177	116.8	-0.1209	116.8	-0.2396	90.77	-2.368	85.93	-4.008
615	119.2	-0.05846	116.1	0.009075	120.3	-0.1221	113.7	-2.009	115.5	-0.1712	116.9	-0.1188	116.9	-0.2324	90.92	-2.367	86.06	-4.006
616	119.4	-0.0604	116.2	0.01016	120.5	-0.1205	113.9	-1.995	115.6	-0.168	117.1	-0.1186	117.1	-0.2295	91.07	-2.367	86.18	-4.004
617	119.5	-0.05762	116.4	0.01244	120.7	-0.1151	114	-1.982	115.8	-0.1611	117.2	-0.1205	117.3	-0.2234	91.22	-2.366	86.3	-4.003
618	119.7	-0.05549	116.5	0.01237	120.8	-0.1129	114.2	-1.968	115.9	-0.1578	117.4	-0.1229	117.4	-0.2195	91.37	-2.366	86.42	-4.001
619	119.8	-0.05826	116.7	0.01063	121	-0.1074	114.4	-1.955	116.1	-0.1517	117.5	-0.1218	117.6	-0.215	91.52	-2.366	86.54	-3.999
620	120	-0.05847	116.9	0.01187	121.1	-0.1059	114.5	-1.941	116.3	-0.1491	117.7	-0.1191	117.8	-0.2098	91.67	-2.365	86.66	-3.998
621	120.2	-0.05428	117	0.0136	121.3	-0.1035	114.7	-1.928	116.4	-0.1439	117.9	-0.1205	117.9	-0.207	91.82	-2.365	86.78	-3.996
622	120.3	-0.05535	117.2	0.0135	121.4	-0.1016	114.8	-1.914	116.6	-0.141	118	-0.1232	118.1	-0.2018	91.97	-2.364	86.91	-3.995
623	120.5	-0.05805	117.3	0.01111	121.6	-0.09978	115	-1.9	116.8	-0.1356	118.2	-0.1233	118.2	-0.1987	92.12	-2.364	87.03	-3.993
624	120.6	-0.05912	117.5	0.01178	121.8	-0.09458	115.2	-1.887	116.9	-0.1326	118.3	-0.1219	118.4	-0.1913	92.27	-2.363	87.15	-3.991
625	120.8	-0.05529	117.7	0.01457	121.9	-0.09369	115.3	-1.874	117.1	-0.127	118.5	-0.1206	118.5	-0.1901	92.42	-2.363	87.27	-3.99
626	121	-0.05607	117.8	0.01455	122.1	-0.08762	115.5	-1.86	117.2	-0.1235	118.6	-0.1223	118.7	-0.1832	92.57	-2.363	87.39	-3.988
627	121.1	-0.05859	118	0.01213	122.3	-0.08555	115.6	-1.846	117.4	-0.1186	118.8	-0.1243	118.9	-0.1812	92.72	-2.362	87.51	-3.986
628	121.3	-0.05924	118.1	0.01261	122.4	-0.08014	115.8	-1.833	117.6	-0.1149	119	-0.1223	119	-0.1758	92.87	-2.362	87.64	-3.985
629	121.5	-0.057	118.3	0.016	122.6	-0.07711	116	-1.819	117.7	-0.1135	119.1	-0.1218	119.2	-0.1738	93.02	-2.361	87.76	-3.983
630	121.6	-0.05613	118.4	0.0157	122.8	-0.07291	116.1	-1.805	117.9	-0.1065	119.3	-0.1228	119.3	-0.1672	93.17	-2.361	87.88	-3.982
631	121.8	-0.05885	118.6	0.01327	122.9	-0.07048	116.3	-1.792	118	-0.1041	119.5	-0.1256	119.5	-0.1652	93.33	-2.36	88	-3.98
632	121.9	-0.06064	118.8	0.01214	123.1	-0.06596	116.5	-1.777	118.2	-0.09839	119.6	-0.1259	119.7	-0.1592	93.48	-2.36	88.12	-3.978
633	122.1	-0.05774	118.9	0.01553	123.2	-0.06343	116.6	-1.763	118.3	-0.09614	119.8	-0.1242	119.8	-0.1577	93.63	-2.36	88.24	-3.977
634	122.3	-0.05645	119.1	0.01597	123.4	-0.05814	116.8	-1.75	118.5	-0.08974	119.9	-0.1234	120	-0.1519	93.78	-2.359	88.36	-3.975
635	122.4	-0.05908	119.2	0.01362	123.5	-0.05687	117	-1.736	118.7	-0.0892	120.1	-0.1255	120.1	-0.1487	93.93	-2.359	88.49	-3.974
636	122.6	-0.06029	119.4	0.01137	123.7	-0.05177	117.1	-1.724	118.8	-0.08393	120.3	-0.1273	120.3	-0.1435	94.08	-2.358	88.61	-3.972
637	122.7	-0.05833	119.6	0.01396	123.9	-0.05203	117.3	-1.711	119	-0.08085	120.4	-0.1253	120.5	-0.141	94.23	-2.358	88.73	-3.971
638	122.9	-0.05711	119.7	0.01461	124	-0.04809	117.5	-1.698	119.2	-0.08003	120.6	-0.1248	120.6	-0.1352	94.38	-2.358	88.86	-3.97
639	123.1	-0.05902	119.9	0.01434	124.2	-0.04615	117.6	-1.683	119.3	-0.07534	120.7	-0.125	120.8	-0.1318	94.52	-2.357	88.98	-3.968
640	123.2	-0.06037	120	0.01151	124.3	-0.0442	117.8	-1.67	119.5	-0.07357	120.9	-0.127	120.9	-0.1278	94.67	-2.357	89.1	-3.967
641	123.4	-0.05908	120.2	0.01173	124.5	-0.04029	117.9	-1.656	119.6	-0.07118	121	-0.1285	121.1	-0.1255	94.82	-2.357	89.22	-3.965
642	123.5	-0.05774	120.4	0.01468	124.7	-0.03979	118.1	-1.642	119.8	-0.06615	121.2	-0.1285	121.3	-0.1201	94.97	-2.356	89.34	-3.964
643	123.7	-0.05832	120.5	0.01493	124.8	-0.03526	118.3	-1.63	120	-0.06281	121.4	-0.1275	121.4	-0.1185	95.12	-2.356	89.46	-3.962
644	123.8	-0.06087	120.7	0.01251	125	-0.03444	118.4	-1.615	120.1	-0.05879	121.5	-0.1281	121.6	-0.1124	95.27	-2.355	89.59	-3.961
645	124	-0.05843	120.8	0.01442	125.1	-0.02987	118.6	-1.602	120.3	-0.05616	121.7	-0.1313	121.8	-0.1091	95.42	-2.355	89.71	-3.959
646	124.2	-0.05623	121	0.01529	125.3	-0.02778	118.7	-1.588	120.5	-0.05111	121.9	-0.1334	121.9	-0.1042	95.57	-2.355	89.84	-3.958
647	124.3	-0.05818	121.1	0.01544	125.5	-0.02617	118.9	-1.574	120.6	-0.04965	122	-0.1321	122.1	-0.1011	95.72	-2.354	89.96	-3.957
648	124.5	-0.05882	121.3	0.01346	125.6	-0.02094	119.1	-1.561	120.8	-0.04749	122.2	-0.1322	122.2	-0.09628	95.86	-2.354	90.08	-3.955
649	124.6	-0.0565	121.5	0.01308	125.8	-0.02222	119.2	-1.549	120.9	-0.04216	122.3	-0.1347	122.4	-0.09299	96.01	-2.354	90.2	-3.954
650	124.8	-0.05585	121.6	0.01304	125.9	-0.01839	119.4	-1.536	121.1	-0.04107	122.5	-0.1385	122.6	-0.08948	96.16	-2.353	90.32	-3.952
651	125	-0.05865	121.8	0.01374	126.1	-0.02029	119.6	-1.521	121.2	-0.03903	122.6	-0.1388	122.7	-0.08568	96.31	-2.353	90.44	-3.951
652	125.1	-0.05978	121.9	0.01407	126.3	-0.0182	119.7	-1.508	121.4	-0.03317	122.8	-0.1382	122.9	-0.08084	96.46	-2.353	90.56	-3.95
653	125.3	-0.05896	122.1	0.01174	126.4	-0.01701	119.9	-1.495	121.6	-0.03451	123	-0.1388	123	-0.08025	96.6	-2.352	90.69	-3.948
654	125.4	-0.05832	122.3	0.01309	126.6	-0.01814	120	-1.482	121.7	-0.02917	123.1	-0.1412	123.2	-0.07356	96.75	-2.352	90.81	-3.947
655	125.6	-0.05855	122.4	0.01532	126.7	-0.01455	120.2	-1.471	121.9	-0.02646	123.3	-0.1432	123.3	-0.07237	96.9	-2.351	90.93	-3.946
656	125.7	-0.06108	122.6	0.01479	126.9	-0.01677	120.3	-1.457	122.1	-0.02723	123.4	-0.1425	123.5	-0.06701	97.05	-2.351	91.05	-3.944
657	125.9	-0.05954	122.8	0.01217	127.1	-0.01699	120.5	-1.444	122.2	-0.02037	123.6	-0.142	123.7	-0.06662	97.19	-2.351	91.18	-3.943
658	126.1	-0.05623	122.9	0.01139	127.2	-0.01619	120.7	-1.431	122.4	-0.01899	123.8	-0.1446	123.8	-0.06177	97.34	-2.35	91.3	-3.942
659	126.2	-0.05854	123.1	0.01463	127.4	-0.01671	120.8	-1.418	122.5	-0.01862	123.9	-0.1476	124	-0.05965	97.49	-2.35	91.42	-3.94
660	126.4	-0.05943	123.2	0.01473	127.5	-0.01797	121	-1.405	122.7	-0.01412	124.1	-0.1463	124.1	-0.05569	97.63	-2.35	91.54	-3.939
661	126.5	-0.057	123.4	0.01249	127.7	-0.01486	121.2	-1.396	122.9	-0.01245	124.2	-0.1461	124.3	-0.05205	97.78	-2.349	91.67	-3.938
662	126.7	-0.05533	123.5	0.01305	127.9	-0.0165	121.3	-1.384	123	-0.01136	124.4	-0.1475	124.4	-0.0503	97.92	-2.349	91.79	-3.936
663	126.9	-0.05827	123.7	0.01291	128	-0.01358	121.5	-1.372	123.2	-0.006056	124.6	-0.1513	124.6	-0.04533	98.07	-2.349	91.91	-3.935
664	127	-0.05961	123.8	0.01304	128.2	-0.01288	121.7	-1.36	123.3	-0.004907	124.7	-0.1511	124.8	-0.0444	98.21	-2.348	92.03	-3.934
665	127.2	-0.05726	124	0.01007	128.3	-0.01278	121.8	-1.348	123.5	-0.003683	124.9	-0.1495	124.9	-0.03861	98.36	-2.348	92.16	-3.933
666	127.3	-0.05588	124.2	0.01002	128.5	-0.01053	122	-1.334	123.6	-0.0001668	125	-0.1503	125.1	-0.03806	98.51	-2.348	92.27	-3.931
667	127.5	-0.05851	124.3	0.01044	128.7	-0.01312	122.1	-1.322	123.8	-0.0008164	125.2	-0.1539	125.3	-0.03601	98.65	-2.347	92.4	-3.93
668	127.7	-0.05999	124.5	0.01132	128.8	-0.009903	122.3	-1.311	124	-0.001894	125.3	-0.156	125.4	-0.03356	98.79	-2.347	92.52	-3.929
669	127.8	-0.05787	124.7	0.008101	129	-0.008998	122.5	-1.299	124.1	0.0004413	125.5	-0.1548	125.6	-0.03073	98.94	-2.347	92.64	-3.928
670	128	-0.05664	124.8	0.00645	129.1	-0.01037	122.6	-1.286	124.3	0.0002111	125.7	-0.1535	125.7	-0.02503	99.08	-2.346	92.77	-3.926
671	128.1	-0.05831	125	0.008905	129.3	-0.007802	122.8	-1.274	124.4	-0.001451	125.8	-0.1569	125.9	-0.0246	99.23	-2.346	92.89	-3.925
672	128.3	-0.06043	125.1	0.01006	129.5	-0.009384	122.9	-1.261	124.6	-0.0001323	126	-0.1572	126	-0.0185	99.38	-2.346	93.01	-3.924
673	128.5	-0.05989	125.3	0.007043	129.6	-0.01199	123.1	-1.249	124.8	0.002419	126.2	-0.156	126.2	-0.01715	99.52	-2.345	93.13	-3.923
674	128.6	-0.06086	125.4	0.005231	129.8	-0.007806	123.2	-1.237	124.9	-4.656e-05	126.3	-0.1564	126.4	-0.0111	99.67	-2.345	93.25	-3.921
675	128.8	-0.05987	125.6	0.008804	129.9	-0.009202	123.4	-1.226	125.1	-0.0002615	126.5	-0.1598	126.5	-0.01049	99.81	-2.345	93.38	-3.92
676	128.9	-0.06165	125.8	0.008423	130.1	-0.009754	123.6	-1.213	125.3	0.002592	126.6	-0.1613	126.7	-0.007484	99.96	-2.344	93.5	-3.919
677	129.1	-0.06152	125.9	0.005704	130.2	-0.007784	123.7	-1.201	125.4	0.001881	126.8	-0.1616	126.9	-0.005934	100.1	-2.344	93.62	-3.918
678	129.3	-0.05947	126.1	0.004151	130.4	-0.009142	123.9	-1.189	125.6	0.0005244	127	-0.1642	127	-0.00703	100.24	-2.344	93.75	-3.916
679	129.4	-0.059	126.2	0.006349	130.6	-0.01062	124.1	-1.178	125.7	0.003033	127.1	-0.1638	127.2	-0.005105	100.39	-2.343	93.87	-3.915
680	129.6	-0.06009	126.4	0.007269	130.7	-0.008618	124.2	-1.168	125.9	0.003307	127.3	-0.1657	127.4	-0.007639	100.53	-2.343	93.99	-3.914
681	129.7	-0.06011	126.6	0.004408	130.9	-0.009978	124.4	-1.157	126.1	0.001828	127.4	-0.1655	127.5	-0.005821	100.67	-2.343	94.11	-3.913
682	129.9	-0.05729	126.7	0.003153	131.1	-0.00934	124.6	-1.145	126.2	0.003999	127.6	-0.1644	127.7	-0.005446	100.81	-2.342	94.24	-3.912
683	130.1	-0.05886	126.9	0.004846	131.2	-0.007719	124.7	-1.134	126.4	0.005403	127.8	-0.1667	127.8	-0.006147	100.96	-2.342	94.36	-3.911
684	130.2	-0.06065	127	0.006141	131.4	-0.0103	124.9	-1.123	126.5	0.002837	127.9	-0.1696	128	-0.003827	101.1	-2.342	94.48	-3.91
685	130.4	-0.05922	127.2	0.003528	131.6	-0.009047	125	-1.112	126.7	0.0005535	128.1	-0.1693	128.1	-0.005618	101.24	-2.341	94.6	-3.908
686	130.5	-0.05791	127.3	0.001743	131.7	-0.007707	125.2	-1.1	126.9	0.001921	128.2	-0.1675	128.3	-0.004712	101.38	-2.341	94.73	-3.907
687	130.7	-0.05895	127.5	0.004729	131.9	-0.0103	125.4	-1.089	127	0.002603	128.4	-0.1693	128.5	-0.005956	101.52	-2.341	94.85	-3.906
688	130.9	-0.06062	127.7	0.00451	132	-0.009881	125.5	-1.078	127.2	0.001349	128.5	-0.1716	128.6	-0.004927	101.66	-2.34	94.97	-3.905
689	131	-0.05876	127.8	0.001814	132.2	-0.007746	125.7	-1.066	127.3	-0.001451	128.7	-0.171	128.8	-0.003248	101.8	-2.34	95.1	-3.904
690	131.2	-0.05705	128	0.0001659	132.4	-0.01096	125.8	-1.055	127.5	-0.0008356	128.9	-0.1693	128.9	-0.006604	101.94	-2.34	95.23	-3.903
691	131.4	-0.05956	128.1	0.0001349	132.5	-0.01063	126	-1.044	127.7	0.001957	129	-0.172	129.1	-0.003238	102.08	-2.339	95.34	-3.902
692	131.5	-0.05974	128.3	0.003035	132.7	-0.008725	126.2	-1.034	127.8	-0.0003133	129.2	-0.1729	129.3	-0.004691	102.22	-2.339	95.47	-3.9
693	131.7	-0.05799	128.5	0.0005666	132.8	-0.01128	126.3	-1.024	128	-0.002605	129.3	-0.1729	129.4	-0.003522	102.36	-2.339	95.59	-3.899
694	131.8	-0.0566	128.6	-0.001922	133	-0.01119	126.5	-1.013	128.1	-0.002651	129.5	-0.1724	129.6	-0.003185	102.51	-2.338	95.71	-3.898
695	132	-0.05893	128.8	0.001837	133.2	-0.009823	126.7	-1.003	128.3	0.0004783	129.7	-0.1748	129.8	-0.004742	102.65	-2.338	95.84	-3.897
696	132.2	-0.05863	128.9	0.001774	133.3	-0.01112	126.8	-0.9941	128.5	-0.001196	129.8	-0.1732	129.9	-0.002074	102.78	-2.338	95.96	-3.896
697	132.3	-0.05575	129.1	-0.000718	133.5	-0.01212	127	-0.9835	128.6	-0.003614	130	-0.1725	130.1	-0.002828	102.92	-2.337	96.08	-3.895
698	132.5	-0.05665	129.3	-0.002146	133.6	-0.009069	127.1	-0.9723	128.8	-0.002039	130.2	-0.1743	130.2	-0.0008926	103.06	-2.337	96.21	-3.894
699	132.6	-0.05841	129.4	0.0003875	133.8	-0.009738	127.3	-0.9627	128.9	-0.0008799	130.3	-0.1768	130.4	-0.002341	103.2	-2.337	96.33	-3.893
700	132.8	-0.05519	129.6	0.0005184	133.9	-0.009988	127.5	-0.9522	129.1	-0.002771	130.5	-0.1738	130.5	-0.0006149	103.34	-2.336	96.46	-3.892
701	133	-0.05423	129.8	-0.001741	134.1	-0.007936	127.6	-0.9415	129.3	-0.005496	130.6	-0.1745	130.7	-0.0006283	103.47	-2.336	96.58	-3.891
702	133.1	-0.05622	129.9	-0.00151	134.3	-0.008525	127.8	-0.9317	129.4	-0.00316	130.8	-0.1769	130.9	-0.002807	103.61	-2.336	96.71	-3.89
703	133.3	-0.05766	130.1	-1.119e-05	134.4	-0.00977	127.9	-0.9224	129.6	-0.002127	131	-0.1761	131	7.901e-05	103.74	-2.335	96.83	-3.889
704	133.4	-0.05584	130.2	-0.0003563	134.6	-0.008594	128.1	-0.9132	129.7	-0.004269	131.1	-0.1737	131.2	-0.003129	103.89	-2.335	96.95	-3.887
705	133.6	-0.05448	130.4	-0.002509	134.8	-0.008781	128.3	-0.9026	129.9	-0.006845	131.3	-0.1762	131.4	-0.004283	104.02	-2.335	97.07	-3.886
706	133.8	-0.05677	130.5	-0.002514	134.9	-0.01024	128.4	-0.8919	130.1	-0.005055	131.4	-0.1759	131.5	-0.004079	104.16	-2.334	97.19	-3.885
707	133.9	-0.05949	130.7	-0.0006929	135.1	-0.01004	128.6	-0.8812	130.2	-0.00384	131.6	-0.1752	131.7	-0.005727	104.29	-2.334	97.32	-3.884
708	134.1	-0.05839	130.9	-0.001668	135.2	-0.007456	128.8	-0.8706	130.4	-0.006357	131.8	-0.1759	131.8	-0.007453	104.43	-2.334	97.44	-3.883
709	134.2	-0.05616	131	-0.0043	135.4	-0.008899	128.9	-0.8606	130.6	-0.008638	131.9	-0.1779	132	-0.006414	104.56	-2.333	97.57	-3.882
710	134.4	-0.0569	131.2	-0.003632	135.6	-0.01142	129.1	-0.8506	130.7	-0.008319	132.1	-0.1759	132.2	-0.008172	104.71	-2.333	97.69	-3.881
711	134.6	-0.05948	131.4	-0.001964	135.7	-0.01003	129.2	-0.8403	130.9	-0.005966	132.2	-0.1751	132.3	-0.0061	104.83	-2.333	97.81	-3.88
712	134.7	-0.05787	131.5	-0.003188	135.9	-0.008306	129.4	-0.8308	131	-0.007323	132.4	-0.1767	132.5	-0.006182	104.97	-2.332	97.94	-3.879
713	134.9	-0.0558	131.7	-0.006184	136.1	-0.01139	129.6	-0.8208	131.2	-0.01025	132.6	-0.175	132.6	-0.00652	105.11	-2.332	98.06	-3.878
714	135.1	-0.05719	131.8	-0.007301	136.2	-0.009759	129.7	-0.8108	131.4	-0.01189	132.7	-0.1738	132.8	-0.004358	105.24	-2.332	98.19	-3.877
715	135.2	-0.05833	132	-0.005704	136.4	-0.007505	129.9	-0.8007	131.5	-0.009957	132.9	-0.1753	133	-0.007813	105.38	-2.331	98.31	-3.877
716	135.4	-0.05484	132.2	-0.00561	136.5	-0.009668	130.1	-0.7914	131.7	-0.009872	133	-0.1711	133.1	-0.006333	105.51	-2.331	98.43	-3.876
717	135.5	-0.05409	132.3	-0.007871	136.7	-0.01043	130.2	-0.7844	131.8	-0.01246	133.2	-0.1727	133.3	-0.005897	105.65	-2.331	98.56	-3.875
718	135.7	-0.05593	132.5	-0.009419	136.9	-0.0066	130.4	-0.7784	132	-0.01568	133.4	-0.1719	133.5	-0.00663	105.78	-2.331	98.68	-3.874
719	135.9	-0.05551	132.6	-0.00715	137	-0.008567	130.5	-0.7696	132.2	-0.01371	133.5	-0.1691	133.6	-0.005086	105.91	-2.33	98.8	-3.873
720	136	-0.05344	132.8	-0.005545	137.2	-0.01049	130.7	-0.7597	132.3	-0.01089	133.7	-0.1713	133.8	-0.008605	106.05	-2.33	98.93	-3.872
721	136.2	-0.05412	132.9	-0.00858	137.3	-0.008405	130.9	-0.7508	132.5	-0.01096	133.9	-0.1693	133.9	-0.008033	106.17	-2.33	99.05	-3.871
722	136.3	-0.05656	133.1	-0.008519	137.5	-0.007743	131	-0.7417	132.7	-0.01251	134	-0.1672	134.1	-0.006991	106.31	-2.329	99.17	-3.87
723	136.5	-0.05585	133.3	-0.005818	137.6	-0.01053	131.2	-0.7312	132.8	-0.01327	134.2	-0.1695	134.3	-0.01104	106.44	-2.329	99.3	-3.869
724	136.6	-0.05311	133.4	-0.006987	137.8	-0.0128	131.4	-0.7227	133	-0.01066	134.3	-0.1654	134.4	-0.009682	106.57	-2.329	99.42	-3.868
725	136.8	-0.05391	133.6	-0.009244	138	-0.01004	131.5	-0.713	133.1	-0.007903	134.5	-0.1658	134.6	-0.009603	106.7	-2.328	99.54	-3.867
726	137	-0.05682	133.7	-0.008821	138.1	-0.009783	131.7	-0.7049	133.3	-0.008529	134.7	-0.1661	134.7	-0.01207	106.84	-2.328	99.67	-3.866
727	137.1	-0.05689	133.9	-0.007682	138.3	-0.01286	131.8	-0.6959	133.4	-0.01063	134.8	-0.1633	134.9	-0.00971	106.97	-2.328	99.79	-3.865
728	137.3	-0.05368	134.1	-0.009029	138.5	-0.01213	132	-0.6866	133.6	-0.009865	135	-0.1646	135.1	-0.01143	107.1	-2.327	99.92	-3.864
729	137.5	-0.05396	134.3	-0.01234	138.6	-0.01083	132.2	-0.6776	133.8	-0.007863	135.1	-0.163	135.2	-0.01162	107.23	-2.327	100.04	-3.863
730	137.6	-0.05604	134.4	-0.0118	138.8	-0.01154	132.3	-0.6694	133.9	-0.005707	135.3	-0.1611	135.4	-0.01076	107.36	-2.327	100.16	-3.862
731	137.8	-0.05629	134.6	-0.01063	138.9	-0.01427	132.5	-0.661	134.1	-0.007508	135.5	-0.1622	135.6	-0.0142	107.49	-2.326	100.29	-3.861
732	137.9	-0.05237	134.7	-0.01089	139.1	-0.01242	132.7	-0.6528	134.2	-0.009326	135.6	-0.1586	135.7	-0.01275	107.62	-2.326	100.41	-3.86
733	138.1	-0.05384	134.9	-0.01378	139.2	-0.01032	132.8	-0.6436	134.4	-0.008252	135.8	-0.1587	135.9	-0.01228	107.75	-2.326	100.54	-3.859
734	138.3	-0.05627	135	-0.01422	139.4	-0.01355	133	-0.6362	134.6	-0.006513	135.9	-0.1575	136.1	-0.01473	107.88	-2.325	100.66	-3.859
735	138.4	-0.05666	135.2	-0.01136	139.6	-0.01372	133.1	-0.6302	134.7	-0.005154	136.1	-0.1545	136.2	-0.01453	108.01	-2.325	100.79	-3.858
736	138.6	-0.05571	135.4	-0.01196	139.7	-0.01028	133.3	-0.6219	134.9	-0.006362	136.2	-0.1552	136.4	-0.01584	108.14	-2.325	100.91	-3.857
737	138.7	-0.05549	135.5	-0.01426	139.9	-0.01237	133.5	-0.6133	135	-0.007667	136.4	-0.1503	136.5	-0.01888	108.27	-2.324	101.04	-3.856
738	138.9	-0.05693	135.7	-0.01285	140	-0.01396	133.6	-0.6062	135.2	-0.005677	136.6	-0.1513	136.7	-0.01755	108.4	-2.324	101.16	-3.855
739	139	-0.05779	135.9	-0.01095	140.2	-0.01076	133.8	-0.5975	135.4	-0.003612	136.7	-0.1454	136.9	-0.01578	108.53	-2.324	101.29	-3.854
740	139.2	-0.0542	136	-0.01292	140.4	-0.01119	133.9	-0.5884	135.5	-0.002932	136.9	-0.1459	137	-0.0169	108.66	-2.323	101.41	-3.853
741	139.4	-0.05377	136.2	-0.0128	140.5	-0.01452	134.1	-0.5805	135.7	-0.005336	137.1	-0.1408	137.2	-0.01408	108.79	-2.323	101.54	-3.852
742	139.5	-0.05587	136.3	-0.0098	140.7	-0.01458	134.3	-0.5723	135.9	-0.005402	137.2	-0.1411	137.3	-0.01361	108.92	-2.323	101.66	-3.851
743	139.7	-0.05293	136.5	-0.01099	140.8	-0.01248	134.4	-0.565	136	-0.002211	137.4	-0.1364	137.5	-0.01395	109.05	-2.322	101.79	-3.851
744	139.9	-0.0518	136.6	-0.01384	141	-0.01341	134.6	-0.5564	136.2	-0.0002127	137.5	-0.1344	137.7	-0.01096	109.17	-2.322	101.91	-3.85
745	140	-0.05357	136.8	-0.01425	141.2	-0.01678	134.7	-0.5489	136.3	-0.001362	137.7	-0.1309	137.8	-0.01083	109.3	-2.322	102.04	-3.849
746	140.2	-0.05115	137	-0.01197	141.3	-0.01666	134.9	-0.5412	136.5	-0.003388	137.8	-0.131	138	-0.008915	109.43	-2.321	102.16	-3.848
747	140.3	-0.05037	137.1	-0.01254	141.5	-0.01445	135.1	-0.5341	136.6	-0.002599	138	-0.1263	138.1	-0.00628	109.55	-2.321	102.29	-3.847
748	140.5	-0.05099	137.3	-0.01564	141.7	-0.01631	135.2	-0.5263	136.8	-0.0009348	138.2	-0.1261	138.3	-0.007839	109.68	-2.321	102.41	-3.846
749	140.6	-0.05342	137.4	-0.01709	141.8	-0.01673	135.4	-0.5194	137	0.0002174	138.3	-0.1211	138.5	-0.006779	109.81	-2.32	102.53	-3.845
750	140.8	-0.05237	137.6	-0.01582	142	-0.01613	135.6	-0.5119	137.1	-0.0003427	138.5	-0.1215	138.6	-0.006072	109.94	-2.32	102.66	-3.845
751	141	-0.0503	137.8	-0.01451	142.1	-0.01559	135.7	-0.5049	137.3	-0.002404	138.7	-0.1157	138.8	-0.007045	110.06	-2.32	102.79	-3.844
752	141.1	-0.05119	137.9	-0.01671	142.3	-0.01775	135.9	-0.5	137.5	-0.001519	138.8	-0.1144	138.9	-0.006257	110.18	-2.319	102.91	-3.843
753	141.3	-0.0536	138.1	-0.01871	142.4	-0.01745	136	-0.494	137.6	0.0006421	139	-0.1098	139.1	-0.00364	110.31	-2.319	103.04	-3.842
754	141.4	-0.05406	138.2	-0.0169	142.6	-0.01584	136.2	-0.4874	137.8	0.001325	139.1	-0.1081	139.2	-0.005328	110.44	-2.319	103.16	-3.841
755	141.6	-0.05065	138.4	-0.01581	142.8	-0.01509	136.3	-0.4803	137.9	0.0006081	139.3	-0.1041	139.4	-0.006118	110.56	-2.318	103.29	-3.84
756	141.8	-0.05096	138.6	-0.01822	142.9	-0.0169	136.5	-0.473	138.1	-0.0009106	139.5	-0.1025	139.6	-0.002877	110.69	-2.318	103.41	-3.84
757	141.9	-0.05353	138.7	-0.01897	143.1	-0.01814	136.7	-0.4671	138.3	-0.001966	139.6	-0.09904	139.7	-0.003821	110.82	-2.318	103.54	-3.839
758	142.1	-0.05265	138.9	-0.01686	143.3	-0.01503	136.8	-0.4599	138.4	-0.002272	139.8	-0.09471	139.9	-0.005013	110.94	-2.317	103.66	-3.838
759	142.3	-0.0494	139	-0.01659	143.4	-0.01449	137	-0.4524	138.6	-0.002059	139.9	-0.0926	140.1	-0.001516	111.07	-2.317	103.79	-3.837
760	142.4	-0.05047	139.2	-0.01866	143.6	-0.0167	137.1	-0.4467	138.7	-0.00377	140.1	-0.08739	140.2	-0.001957	111.19	-2.317	103.91	-3.836
761	142.5	-0.05071	139.3	-0.01626	143.7	-0.01619	137.3	-0.4394	138.9	-0.003139	140.3	-0.08744	140.4	-0.003193	111.32	-2.317	104.03	-3.836
762	142.7	-0.04827	139.5	-0.01472	143.9	-0.01583	137.5	-0.434	139.1	-0.003669	140.4	-0.08657	140.5	-0.00051	111.44	-2.316	104.16	-3.835
763	142.9	-0.04776	139.7	-0.01733	144	-0.01544	137.6	-0.4272	139.2	-0.004722	140.6	-0.08456	140.7	-0.0003221	111.57	-2.316	104.29	-3.834
764	143	-0.05019	139.8	-0.01868	144.2	-0.01637	137.8	-0.4205	139.4	-0.004639	140.8	-0.08151	140.9	-0.002644	111.69	-2.316	104.41	-3.833
765	143.2	-0.05049	140	-0.01712	144.3	-0.01686	138	-0.4153	139.6	-0.0006947	140.9	-0.07965	141	0.0003577	111.82	-2.315	104.53	-3.832
766	143.3	-0.04782	140.1	-0.0161	144.5	-0.01399	138.1	-0.4103	139.7	-0.0008959	141.1	-0.0751	141.2	0.001703	111.94	-2.315	104.66	-3.832
767	143.5	-0.04766	140.3	-0.01854	144.7	-0.01346	138.3	-0.404	139.9	-0.001809	141.2	-0.0745	141.3	0.0001518	112.06	-2.315	104.78	-3.831
768	143.7	-0.05033	140.5	-0.02112	144.8	-0.01569	138.5	-0.3982	140	-0.004047	141.4	-0.07105	141.5	0.002714	112.19	-2.314	104.91	-3.83
769	143.8	-0.04905	140.6	-0.0205	145	-0.01466	138.6	-0.3915	140.2	-0.002372	141.6	-0.06968	141.7	0.003317	112.31	-2.314	105.04	-3.829
770	144	-0.04621	140.8	-0.01983	145.1	-0.01211	138.8	-0.3865	140.4	0.0001732	141.7	-0.06567	141.8	0.001205	112.43	-2.314	105.16	-3.828
771	144.2	-0.04732	140.9	-0.02022	145.3	-0.01267	138.9	-0.3789	140.5	0.00102	141.9	-0.06462	142	0.003356	112.56	-2.313	105.29	-3.828
772	144.3	-0.04958	141.1	-0.02296	145.5	-0.01415	139.1	-0.3723	140.7	-0.0009043	142.1	-0.06333	142.1	0.004574	112.68	-2.313	105.41	-3.827
773	144.5	-0.04572	141.3	-0.0227	145.6	-0.01326	139.2	-0.3692	140.9	-0.001737	142.2	-0.06231	142.3	0.002769	112.8	-2.313	105.54	-3.826
774	144.6	-0.04513	141.4	-0.01964	145.8	-0.01159	139.4	-0.3633	141	-0.0006687	142.4	-0.06153	142.5	0.003846	112.93	-2.312	105.66	-3.825
775	144.8	-0.04684	141.6	-0.02155	145.9	-0.01213	139.6	-0.3578	141.2	0.001948	142.5	-0.05769	142.6	0.0064	113.05	-2.312	105.79	-3.825
776	145	-0.04641	141.7	-0.02401	146.1	-0.01476	139.7	-0.353	141.3	0.002195	142.7	-0.05725	142.8	0.004611	113.17	-2.312	105.92	-3.824
777	145.1	-0.04435	141.9	-0.02382	146.3	-0.01268	139.9	-0.348	141.5	0.0002901	142.8	-0.05513	142.9	0.00498	113.29	-2.311	106.04	-3.823
778	145.3	-0.04469	142.1	-0.02456	146.4	-0.0122	140	-0.3409	141.7	-0.001615	143	-0.05742	143.1	0.008363	113.42	-2.311	106.17	-3.822
779	145.4	-0.04705	142.2	-0.02395	146.6	-0.01216	140.2	-0.336	141.8	-0.002131	143.2	-0.05535	143.3	0.005731	113.54	-2.311	106.29	-3.822
780	145.6	-0.04738	142.4	-0.02611	146.8	-0.01473	140.4	-0.3327	142	-0.001743	143.3	-0.05657	143.4	0.006008	113.66	-2.31	106.42	-3.821
781	145.8	-0.04443	142.5	-0.02735	146.9	-0.0155	140.6	-0.3271	142.1	0.0002765	143.5	-0.05734	143.6	0.009727	113.78	-2.31	106.54	-3.82
782	145.9	-0.04448	142.7	-0.02551	147.1	-0.01336	140.7	-0.3208	142.3	0.0005551	143.6	-0.05422	143.7	0.008099	113.9	-2.31	106.67	-3.819
783	146.1	-0.04718	142.9	-0.02457	147.2	-0.01176	140.9	-0.3175	142.4	-0.0005585	143.8	-0.05736	143.9	0.007937	114.02	-2.309	106.79	-3.819
784	146.2	-0.04791	143	-0.02801	147.4	-0.01429	141	-0.3118	142.6	-0.002365	144	-0.05537	144.1	0.009033	114.15	-2.309	106.92	-3.818
785	146.4	-0.04526	143.2	-0.0294	147.5	-0.01483	141.2	-0.307	142.8	-0.0008305	144.1	-0.05474	144.2	0.009098	114.26	-2.309	107.05	-3.817
786	146.5	-0.04486	143.3	-0.02669	147.7	-0.01253	141.3	-0.3035	142.9	0.0008348	144.3	-0.05722	144.4	0.006393	114.39	-2.308	107.18	-3.816
787	146.7	-0.0477	143.5	-0.02647	147.8	-0.01145	141.5	-0.2983	143.1	0.00162	144.4	-0.05318	144.5	0.009349	114.5	-2.308	107.3	-3.816
788	146.9	-0.04783	143.7	-0.02931	148	-0.01371	141.7	-0.293	143.2	-0.0001327	144.6	-0.05632	144.7	0.01073	114.63	-2.308	107.43	-3.815
789	147	-0.04489	143.8	-0.03056	148.2	-0.01325	141.8	-0.2895	143.4	-0.002117	144.7	-0.05556	144.9	0.008027	114.75	-2.307	107.55	-3.814
790	147.2	-0.04449	144	-0.0278	148.3	-0.01222	142	-0.2837	143.6	-0.003518	144.9	-0.0538	145	0.009753	114.88	-2.307	107.68	-3.814
791	147.4	-0.04732	144.1	-0.0276	148.5	-0.01086	142.2	-0.279	143.7	-0.002461	145.1	-0.05529	145.2	0.01164	114.99	-2.307	107.8	-3.813
792	147.5	-0.04542	144.3	-0.03025	148.6	-0.01305	142.3	-0.2742	143.9	-0.0005811	145.2	-0.05315	145.3	0.009262	115.11	-2.306	107.93	-3.812
793	147.7	-0.04272	144.4	-0.02963	148.8	-0.01211	142.4	-0.2681	144.1	0.000441	145.4	-0.05445	145.5	0.009831	115.23	-2.306	108.05	-3.812
794	147.8	-0.0442	144.6	-0.02743	149	-0.009817	142.6	-0.2643	144.2	-0.001142	145.6	-0.05597	145.7	0.01193	115.35	-2.306	108.18	-3.811
795	148	-0.04542	144.8	-0.02836	149.1	-0.0106	142.8	-0.2606	144.4	-0.0024	145.7	-0.05333	145.8	0.01104	115.48	-2.305	108.3	-3.81
796	148.1	-0.04468	144.9	-0.0305	149.3	-0.01234	142.9	-0.2546	144.6	-0.0008845	145.9	-0.05549	146	0.01061	115.59	-2.305	108.42	-3.809
797	148.3	-0.04305	145.1	-0.02863	149.4	-0.01131	143.1	-0.2537	144.7	0.001537	146	-0.0541	146.1	0.013	115.71	-2.305	108.55	-3.809
798	148.5	-0.04454	145.3	-0.02606	149.6	-0.009706	143.3	-0.251	144.9	0.001243	146.2	-0.05311	146.3	0.01293	115.83	-2.304	108.68	-3.808
799	148.6	-0.04643	145.4	-0.02767	149.8	-0.01032	143.4	-0.2491	145	-0.0004384	146.3	-0.05647	146.5	0.01085	115.95	-2.304	108.8	-3.807
800	148.8	-0.04537	145.6	-0.02542	149.9	-0.01291	143.6	-0.2434	145.2	-0.002093	146.5	-0.05525	146.6	0.01262	116.07	-2.304	108.93	-3.807
801	148.9	-0.04436	145.7	-0.02395	150.1	-0.01277	143.8	-0.2414	145.4	-0.0008348	146.7	-0.05573	146.8	0.01289	116.19	-2.303	109.06	-3.806
802	149.1	-0.04484	145.9	-0.02593	150.2	-0.009839	143.9	-0.2357	145.5	0.0002923	146.8	-0.05903	147	0.01094	116.31	-2.303	109.18	-3.805
803	149.3	-0.04701	146.1	-0.02405	150.4	-0.009977	144.1	-0.2303	145.7	2.865e-05	147	-0.05859	147.1	0.00929	116.43	-2.302	109.32	-3.805
804	149.4	-0.04529	146.2	-0.02299	150.6	-0.01242	144.2	-0.2284	145.8	-0.0003333	147.1	-0.05704	147.3	0.01216	116.55	-2.302	109.44	-3.804
805	149.6	-0.0423	146.4	-0.02511	150.7	-0.01386	144.4	-0.2221	146	-0.002339	147.3	-0.06004	147.4	0.01259	116.66	-2.302	109.57	-3.803
806	149.7	-0.0439	146.5	-0.0277	150.9	-0.01192	144.5	-0.2187	146.2	-0.003181	147.5	-0.05857	147.6	0.01025	116.78	-2.301	109.69	-3.803
807	149.9	-0.04409	146.7	-0.02705	151	-0.01002	144.7	-0.2146	146.3	-0.003493	147.6	-0.05816	147.7	0.01029	116.9	-2.301	109.82	-3.802
808	150.1	-0.04241	146.8	-0.02486	151.2	-0.01178	144.9	-0.2098	146.5	-0.00143	147.8	-0.0607	147.9	0.01318	117.02	-2.301	109.94	-3.801
809	150.2	-0.04157	147	-0.02647	151.4	-0.0135	145	-0.2078	146.6	-0.0009395	147.9	-0.05909	148.1	0.01127	117.14	-2.3	110.07	-3.801
810	150.4	-0.04419	147.2	-0.02896	151.5	-0.01182	145.2	-0.2024	146.8	-0.002246	148.1	-0.06003	148.2	0.009979	117.26	-2.3	110.19	-3.8
811	150.5	-0.04424	147.3	-0.02949	151.7	-0.01061	145.4	-0.2016	147	-0.004171	148.3	-0.06281	148.4	0.01247	117.38	-2.3	110.32	-3.799
812	150.7	-0.04078	147.5	-0.02621	151.9	-0.01094	145.5	-0.1972	147.1	-0.005859	148.4	-0.06051	148.5	0.01264	117.5	-2.299	110.45	-3.799
813	150.9	-0.0412	147.6	-0.02761	152	-0.01322	145.7	-0.1937	147.3	-0.005076	148.6	-0.0618	148.7	0.01071	117.61	-2.299	110.58	-3.798
814	151	-0.04366	147.8	-0.03094	152.2	-0.01287	145.8	-0.191	147.4	-0.002374	148.8	-0.06196	148.9	0.01212	117.74	-2.299	110.7	-3.797
815	151.2	-0.04361	148	-0.03159	152.3	-0.01189	146	-0.187	147.6	-0.002344	148.9	-0.06102	149	0.01417	117.85	-2.298	110.83	-3.797
816	151.4	-0.04106	148.1	-0.02786	152.5	-0.01046	146.2	-0.1849	147.7	-0.003076	149.1	-0.06275	149.2	0.01144	117.98	-2.298	110.96	-3.796
817	151.5	-0.04169	148.3	-0.02893	152.6	-0.01216	146.3	-0.1806	147.9	-0.005558	149.2	-0.06313	149.4	0.01156	118.1	-2.298	111.08	-3.795
818	151.7	-0.04471	148.4	-0.03152	152.8	-0.01358	146.5	-0.1789	148.1	-0.007007	149.4	-0.06083	149.5	0.01374	118.22	-2.297	111.21	-3.795
819	151.8	-0.04322	148.6	-0.02931	153	-0.01116	146.6	-0.1743	148.2	-0.006428	149.6	-0.0634	149.7	0.01266	118.33	-2.297	111.34	-3.794
820	152	-0.04147	148.7	-0.02788	153.1	-0.00952	146.8	-0.1727	148.4	-0.004945	149.7	-0.05987	149.8	0.009593	118.45	-2.297	111.47	-3.793
821	152.1	-0.04137	148.9	-0.02992	153.3	-0.01108	147	-0.167	148.5	-0.004127	149.9	-0.06165	150	0.01198	118.57	-2.296	111.59	-3.793
822	152.3	-0.04309	149.1	-0.03213	153.4	-0.01251	147.1	-0.1667	148.7	-0.004919	150	-0.06413	150.2	0.01371	118.69	-2.296	111.72	-3.792
823	152.4	-0.04059	149.2	-0.02945	153.6	-0.01116	147.3	-0.1615	148.9	-0.007056	150.2	-0.06201	150.3	0.01102	118.81	-2.296	111.84	-3.792
824	152.6	-0.03955	149.4	-0.02843	153.7	-0.008739	147.4	-0.1598	149	-0.008057	150.3	-0.06342	150.5	0.01057	118.93	-2.295	111.97	-3.791
825	152.8	-0.04104	149.5	-0.03115	153.9	-0.01013	147.6	-0.1555	149.2	-0.006795	150.5	-0.0652	150.6	0.01374	119.05	-2.295	112.1	-3.79
826	152.9	-0.04081	149.7	-0.03055	154.1	-0.01281	147.8	-0.156	149.4	-0.005268	150.7	-0.06242	150.8	0.01279	119.16	-2.295	112.23	-3.79
827	153.1	-0.03907	149.9	-0.02801	154.2	-0.01319	147.9	-0.1515	149.5	-0.005466	150.8	-0.06487	151	0.01139	119.28	-2.294	112.35	-3.789
828	153.2	-0.03878	150	-0.02895	154.4	-0.01406	148.1	-0.1505	149.7	-0.006261	151	-0.06307	151.1	0.01401	119.39	-2.294	112.48	-3.788
829	153.4	-0.04082	150.2	-0.03191	154.5	-0.01446	148.2	-0.1455	149.8	-0.008564	151.1	-0.06215	151.3	0.01436	119.51	-2.294	112.6	-3.788
830	153.6	-0.04258	150.3	-0.03312	154.7	-0.01476	148.4	-0.1445	150	-0.00897	151.3	-0.06372	151.4	0.01201	119.63	-2.293	112.73	-3.787
831	153.7	-0.03999	150.5	-0.03019	154.9	-0.01583	148.6	-0.1392	150.1	-0.007582	151.5	-0.06049	151.6	0.01246	119.75	-2.293	112.86	-3.787
832	153.9	-0.0383	150.7	-0.03101	155	-0.01776	148.7	-0.1377	150.3	-0.007416	151.6	-0.06359	151.8	0.01335	119.87	-2.293	112.99	-3.786
833	154	-0.04062	150.8	-0.03376	155.2	-0.01919	148.9	-0.1331	150.5	-0.00632	151.8	-0.06296	151.9	0.01304	119.99	-2.292	113.11	-3.785
834	154.2	-0.04143	151	-0.03331	155.4	-0.01827	149	-0.1315	150.6	-0.008391	152	-0.06075	152.1	0.01049	120.11	-2.292	113.24	-3.785
835	154.3	-0.03783	151.1	-0.03176	155.5	-0.01691	149.2	-0.1283	150.8	-0.01081	152.1	-0.06325	152.2	0.01161	120.22	-2.292	113.37	-3.784
836	154.5	-0.03741	151.3	-0.03227	155.7	-0.01757	149.4	-0.1275	151	-0.01259	152.3	-0.06102	152.4	0.01373	120.34	-2.291	113.49	-3.784
837	154.6	-0.03923	151.5	-0.03406	155.8	-0.02001	149.5	-0.1235	151.1	-0.01326	152.4	-0.06237	152.5	0.01154	120.46	-2.291	113.62	-3.783
838	154.8	-0.03579	151.6	-0.03335	156	-0.02104	149.7	-0.125	151.3	-0.01167	152.6	-0.06502	152.7	0.01023	120.58	-2.291	113.75	-3.782
839	155	-0.03551	151.8	-0.0319	156.2	-0.01956	149.8	-0.1191	151.5	-0.01045	152.7	-0.06048	152.9	0.01184	120.69	-2.29	113.87	-3.782
840	155.1	-0.03716	152	-0.03369	156.3	-0.01901	150	-0.1192	151.6	-0.01085	152.9	-0.06333	153	0.01205	120.81	-2.29	114	-3.781
841	155.3	-0.03764	152.1	-0.03394	156.5	-0.02009	150.2	-0.1158	151.8	-0.01244	153.1	-0.06414	153.2	0.01012	120.93	-2.29	114.13	-3.781
842	155.5	-0.03542	152.3	-0.03006	156.7	-0.02211	150.3	-0.1141	151.9	-0.01462	153.2	-0.06143	153.3	0.009325	121.05	-2.289	114.25	-3.78
843	155.6	-0.03501	152.4	-0.03085	156.8	-0.02337	150.5	-0.1122	152.1	-0.01566	153.4	-0.0646	153.5	0.01228	121.17	-2.289	114.38	-3.78
844	155.8	-0.03744	152.6	-0.03239	156.9	-0.02172	150.7	-0.1096	152.2	-0.01493	153.5	-0.0645	153.7	0.01159	121.28	-2.288	114.51	-3.779
845	155.9	-0.03785	152.7	-0.03083	157.1	-0.0205	150.8	-0.1073	152.4	-0.01398	153.7	-0.06395	153.8	0.009591	121.4	-2.288	114.63	-3.778
846	156.1	-0.03697	152.9	-0.02928	157.3	-0.02136	151	-0.1043	152.6	-0.01499	153.9	-0.06628	154	0.01128	121.52	-2.288	114.76	-3.778
847	156.3	-0.03536	153.1	-0.03165	157.4	-0.02384	151.1	-0.1038	152.7	-0.01432	154	-0.06485	154.1	0.01318	121.64	-2.287	114.89	-3.777
848	156.4	-0.03791	153.2	-0.03159	157.6	-0.02647	151.3	-0.09949	152.9	-0.01627	154.2	-0.06418	154.3	0.0101	121.75	-2.287	115.02	-3.777
849	156.6	-0.03928	153.4	-0.03009	157.8	-0.02515	151.5	-0.09838	153.1	-0.01868	154.3	-0.0667	154.5	0.008908	121.87	-2.287	115.14	-3.776
850	156.8	-0.03662	153.5	-0.03019	157.9	-0.02367	151.6	-0.09362	153.2	-0.02051	154.5	-0.06456	154.6	0.01163	121.99	-2.286	115.27	-3.776
851	156.9	-0.03555	153.7	-0.03287	158.1	-0.02444	151.8	-0.09344	153.4	-0.02015	154.7	-0.06523	154.8	0.01086	122.11	-2.286	115.4	-3.775
852	157.1	-0.03749	153.9	-0.03189	158.3	-0.02735	151.9	-0.08882	153.5	-0.0205	154.8	-0.06786	155	0.008422	122.22	-2.286	115.52	-3.775
853	157.2	-0.03708	154	-0.02919	158.4	-0.0275	152.1	-0.08952	153.7	-0.02183	155	-0.06391	155.1	0.008297	122.34	-2.285	115.65	-3.774
854	157.4	-0.03341	154.2	-0.03101	158.6	-0.02745	152.2	-0.08469	153.8	-0.02225	155.1	-0.06661	155.3	0.009389	122.46	-2.285	115.77	-3.773
855	157.5	-0.03448	154.3	-0.03161	158.7	-0.02612	152.4	-0.08458	154	-0.02246	155.3	-0.06702	155.4	0.009066	122.57	-2.285	115.9	-3.773
856	157.7	-0.03708	154.5	-0.02901	158.9	-0.02734	152.6	-0.08004	154.2	-0.02501	155.5	-0.06491	155.6	0.006029	122.69	-2.284	116.03	-3.772
857	157.9	-0.03717	154.6	-0.02839	159.1	-0.02948	152.7	-0.08015	154.3	-0.02762	155.6	-0.06686	155.8	0.005069	122.81	-2.284	116.15	-3.772
858	158	-0.03538	154.8	-0.03064	159.2	-0.02942	152.9	-0.0786	154.5	-0.0298	155.8	-0.06453	155.9	0.005061	122.93	-2.284	116.28	-3.771
859	158.2	-0.03547	155	-0.02963	159.4	-0.02746	153	-0.07542	154.6	-0.03181	155.9	-0.06556	156.1	0.004249	123.05	-2.283	116.41	-3.771
860	158.3	-0.03782	155.1	-0.02635	159.5	-0.02712	153.2	-0.0766	154.8	-0.03139	156.1	-0.06521	156.2	0.003886	123.17	-2.283	116.54	-3.77
861	158.5	-0.03868	155.3	-0.02863	159.7	-0.02955	153.4	-0.07326	155	-0.03157	156.3	-0.06295	156.4	0.001318	123.29	-2.283	116.66	-3.77
862	158.7	-0.03747	155.5	-0.0291	159.8	-0.0291	153.5	-0.07375	155.1	-0.03202	156.4	-0.06416	156.6	0.001741	123.41	-2.282	116.79	-3.769
863	158.8	-0.03601	155.6	-0.02679	160	-0.02739	153.7	-0.07303	155.3	-0.03256	156.6	-0.06112	156.7	0.004047	123.53	-2.282	116.92	-3.769
864	159	-0.03852	155.8	-0.02638	160.2	-0.02756	153.8	-0.06956	155.4	-0.03498	156.7	-0.0635	156.9	0.002202	123.65	-2.282	117.05	-3.768
865	159.2	-0.03945	155.9	-0.02954	160.3	-0.02918	154	-0.07109	155.6	-0.03779	156.9	-0.06093	157	0.001342	123.76	-2.281	117.17	-3.767
866	159.3	-0.03569	156.1	-0.02984	160.5	-0.0277	154.2	-0.06651	155.8	-0.04033	157	-0.06049	157.2	0.00283	123.88	-2.281	117.3	-3.767
867	159.5	-0.03531	156.2	-0.02754	160.6	-0.02526	154.3	-0.06604	155.9	-0.04212	157.2	-0.06107	157.4	0.003644	123.99	-2.281	117.43	-3.766
868	159.6	-0.03691	156.4	-0.0278	160.8	-0.02632	154.5	-0.06478	156.1	-0.04321	157.4	-0.05796	157.5	0.0009378	124.11	-2.28	117.55	-3.766
869	159.8	-0.03509	156.6	-0.03021	161	-0.02772	154.6	-0.06135	156.3	-0.04337	157.5	-0.05943	157.7	0.0001415	124.23	-2.28	117.68	-3.765
870	159.9	-0.0337	156.7	-0.03013	161.1	-0.02617	154.8	-0.0617	156.4	-0.04319	157.7	-0.05621	157.8	0.0003755	124.35	-2.28	117.8	-3.765
871	160.1	-0.03494	156.9	-0.02691	161.3	-0.02438	155	-0.05784	156.6	-0.04406	157.8	-0.05821	158	0.0008039	124.47	-2.279	117.93	-3.764
872	160.3	-0.03456	157	-0.02835	161.5	-0.02656	155.1	-0.05786	156.7	-0.04571	158	-0.05754	158.1	-0.0006837	124.59	-2.279	118.06	-3.764
873	160.4	-0.03085	157.2	-0.02918	161.6	-0.02732	155.3	-0.05431	156.9	-0.04817	158.2	-0.05581	158.3	-0.003993	124.71	-2.279	118.19	-3.763
874	160.6	-0.03164	157.4	-0.02536	161.7	-0.02339	155.4	-0.05384	157	-0.05087	158.3	-0.05659	158.5	-0.00216	124.83	-2.278	118.31	-3.763
875	160.7	-0.03261	157.5	-0.02582	161.9	-0.02303	155.6	-0.05429	157.2	-0.05333	158.5	-0.05413	158.6	-0.0004246	124.95	-2.278	118.44	-3.762
876	160.9	-0.03254	157.7	-0.02816	162.1	-0.02515	155.8	-0.04955	157.4	-0.05448	158.6	-0.05565	158.8	-0.002518	125.06	-2.278	118.56	-3.762
877	161.1	-0.03015	157.8	-0.02671	162.2	-0.02399	155.9	-0.05155	157.5	-0.05606	158.8	-0.05244	159	-0.002479	125.18	-2.277	118.69	-3.761
878	161.2	-0.03172	158	-0.02497	162.4	-0.02166	156.1	-0.04743	157.7	-0.05534	159	-0.05409	159.1	0.001036	125.29	-2.277	118.82	-3.761
879	161.4	-0.03448	158.1	-0.02658	162.6	-0.02256	156.3	-0.04749	157.8	-0.0549	159.1	-0.0518	159.3	-0.000846	125.42	-2.277	118.95	-3.76
880	161.6	-0.03273	158.3	-0.02684	162.7	-0.02376	156.4	-0.04857	158	-0.0567	159.3	-0.05112	159.4	-0.00343	125.53	-2.276	119.07	-3.76
881	161.7	-0.03086	158.5	-0.02424	162.9	-0.02074	156.6	-0.04459	158.2	-0.05836	159.5	-0.05061	159.6	-0.002142	125.65	-2.276	119.2	-3.759
882	161.8	-0.0315	158.6	-0.02513	163	-0.01963	156.7	-0.04499	158.3	-0.0611	159.6	-0.04868	159.8	-0.0006321	125.78	-2.276	119.33	-3.758
883	162	-0.0342	158.8	-0.0275	163.2	-0.02044	156.9	-0.0444	158.5	-0.06282	159.8	-0.05029	159.9	-0.002739	125.89	-2.275	119.45	-3.758
884	162.2	-0.03293	158.9	-0.0269	163.4	-0.01671	157	-0.04016	158.6	-0.06286	159.9	-0.04854	160.1	-0.005663	126.01	-2.275	119.58	-3.758
885	162.3	-0.03218	159.1	-0.02433	163.5	-0.01647	157.2	-0.04114	158.8	-0.0628	160.1	-0.04968	160.3	-0.004596	126.13	-2.275	119.71	-3.757
886	162.5	-0.03177	159.3	-0.02525	163.7	-0.01814	157.3	-0.03723	159	-0.06092	160.3	-0.0494	160.4	-0.004393	126.25	-2.274	119.83	-3.757
887	162.7	-0.03403	159.4	-0.02731	163.8	-0.01587	157.5	-0.03779	159.1	-0.06292	160.4	-0.04829	160.6	-0.005418	126.36	-2.274	119.96	-3.756
888	162.8	-0.03247	159.6	-0.02449	164	-0.01416	157.7	-0.03806	159.3	-0.06568	160.6	-0.0507	160.7	-0.008657	126.48	-2.274	120.09	-3.756
889	163	-0.03043	159.7	-0.02317	164.2	-0.01549	157.8	-0.03514	159.4	-0.06762	160.8	-0.0474	160.9	-0.009326	126.6	-2.273	120.21	-3.755
890	163.1	-0.03176	159.9	-0.0249	164.3	-0.01574	158	-0.03624	159.6	-0.06822	160.9	-0.04811	161.1	-0.006849	126.72	-2.273	120.34	-3.755
891	163.3	-0.0334	160.1	-0.02244	164.5	-0.01296	158.1	-0.03668	159.8	-0.06746	161.1	-0.04555	161.2	-0.007207	126.84	-2.273	120.46	-3.754
892	163.5	-0.02859	160.2	-0.02191	164.6	-0.01313	158.3	-0.0326	159.9	-0.06671	161.2	-0.04512	161.4	-0.01013	126.96	-2.272	120.59	-3.754
893	163.6	-0.02901	160.4	-0.0239	164.8	-0.01526	158.5	-0.03433	160.1	-0.06792	161.4	-0.0458	161.5	-0.01178	127.08	-2.272	120.72	-3.753
894	163.8	-0.03173	160.5	-0.02597	165	-0.01443	158.6	-0.03356	160.3	-0.07054	161.6	-0.04338	161.7	-0.007627	127.21	-2.272	120.85	-3.753
895	163.9	-0.032	160.7	-0.02598	165.1	-0.01199	158.8	-0.03135	160.4	-0.07329	161.7	-0.04493	161.8	-0.008161	127.32	-2.271	120.98	-3.752
896	164.1	-0.02838	160.9	-0.02506	165.3	-0.01303	159	-0.03299	160.6	-0.07223	161.8	-0.03992	162	-0.01145	127.44	-2.271	121.1	-3.752
897	164.3	-0.02877	161	-0.02553	165.5	-0.01438	159.1	-0.03104	160.7	-0.06983	162	-0.04223	162.2	-0.01274	127.56	-2.271	121.23	-3.751
898	164.4	-0.03109	161.2	-0.02763	165.6	-0.01203	159.3	-0.02881	160.9	-0.07025	162.2	-0.03974	162.3	-0.01008	127.68	-2.27	121.35	-3.751
899	164.6	-0.03085	161.3	-0.02734	165.8	-0.0101	159.4	-0.03101	161.1	-0.07233	162.3	-0.03967	162.5	-0.009896	127.8	-2.27	121.48	-3.75
900	164.7	-0.02894	161.5	-0.02515	165.9	-0.01241	159.6	-0.02899	161.2	-0.07387	162.5	-0.03966	162.6	-0.01337	127.91	-2.27	121.6	-3.75
901	164.9	-0.02944	161.7	-0.02592	166.1	-0.01306	159.8	-0.02713	161.4	-0.07167	162.6	-0.03709	162.8	-0.01342	128.04	-2.269	121.73	-3.749
902	165.1	-0.03239	161.8	-0.02684	166.3	-0.01007	159.9	-0.0295	161.6	-0.07056	162.8	-0.04031	163	-0.0124	128.15	-2.269	121.86	-3.749
903	165.2	-0.03187	162	-0.02566	166.4	-0.00917	160.1	-0.02822	161.7	-0.07082	163	-0.03816	163.1	-0.0123	128.27	-2.269	121.98	-3.748
904	165.4	-0.02872	162.1	-0.02341	166.6	-0.009944	160.3	-0.02603	161.8	-0.07288	163.1	-0.03898	163.3	-0.01518	128.39	-2.268	122.11	-3.748
905	165.6	-0.02975	162.3	-0.02599	166.7	-0.007972	160.4	-0.02812	162	-0.07265	163.3	-0.03999	163.4	-0.01541	128.52	-2.268	122.24	-3.748
906	165.7	-0.03203	162.4	-0.0261	166.9	-0.007125	160.6	-0.02863	162.2	-0.07066	163.5	-0.03787	163.6	-0.01341	128.63	-2.268	122.36	-3.747
907	165.9	-0.03147	162.6	-0.02248	167.1	-0.008714	160.7	-0.02447	162.3	-0.07063	163.6	-0.04159	163.8	-0.01399	128.75	-2.267	122.49	-3.747
908	166	-0.0283	162.8	-0.02404	167.2	-0.007975	160.9	-0.02691	162.5	-0.07222	163.8	-0.04064	163.9	-0.01671	128.87	-2.267	122.62	-3.746
909	166.2	-0.02972	162.9	-0.02679	167.4	-0.004343	161.1	-0.02626	162.7	-0.07443	164	-0.04361	164.1	-0.01786	128.99	-2.267	122.74	-3.746
910	166.3	-0.02961	163.1	-0.02456	167.5	-0.005251	161.2	-0.02232	162.8	-0.07306	164.1	-0.04455	164.2	-0.01405	129.11	-2.267	122.87	-3.745
911	166.5	-0.02543	163.2	-0.02296	167.7	-0.005614	161.4	-0.02521	163	-0.07054	164.3	-0.04466	164.4	-0.01512	129.23	-2.266	123	-3.745
912	166.7	-0.02747	163.4	-0.02513	167.8	-0.0023	161.5	-0.02381	163.1	-0.07162	164.4	-0.04703	164.6	-0.01879	129.35	-2.266	123.13	-3.744
913	166.8	-0.02807	163.6	-0.0261	168	-0.001996	161.7	-0.02216	163.3	-0.07371	164.6	-0.04735	164.7	-0.02033	129.47	-2.266	123.26	-3.744
914	167	-0.02488	163.7	-0.02367	168.2	-0.00453	161.8	-0.02344	163.5	-0.07482	164.8	-0.05081	164.9	-0.01933	129.59	-2.265	123.38	-3.743
915	167.1	-0.02568	163.9	-0.02348	168.3	-0.002231	162	-0.02279	163.6	-0.07048	164.9	-0.04881	165.1	-0.01756	129.71	-2.265	123.51	-3.743
916	167.3	-0.02766	164.1	-0.02609	168.5	-0.001489	162.2	-0.02021	163.8	-0.0707	165.1	-0.05347	165.2	-0.01795	129.83	-2.265	123.64	-3.743
917	167.5	-0.02867	164.2	-0.02653	168.7	-0.003429	162.3	-0.02231	164	-0.07269	165.2	-0.05334	165.4	-0.01917	129.95	-2.264	123.76	-3.742
918	167.6	-0.02883	164.4	-0.02458	168.8	-0.002471	162.5	-0.02285	164.1	-0.07196	165.4	-0.05426	165.5	-0.01798	130.07	-2.264	123.88	-3.742
919	167.8	-0.03158	164.5	-0.02411	169	-0.001211	162.6	-0.0191	164.3	-0.06806	165.6	-0.05495	165.7	-0.01569	130.2	-2.264	124.01	-3.741
920	167.9	-0.03254	164.7	-0.02712	169.1	-0.003231	162.8	-0.02089	164.4	-0.06859	165.7	-0.05545	165.8	-0.01486	130.31	-2.263	124.14	-3.741
921	168.1	-0.03232	164.8	-0.02832	169.3	-0.004971	163	-0.02223	164.6	-0.0713	165.9	-0.05913	166	-0.01636	130.43	-2.263	124.27	-3.74
922	168.3	-0.03458	165	-0.026	169.5	-0.002236	163.1	-0.01861	164.8	-0.07074	166	-0.06169	166.2	-0.01714	130.55	-2.263	124.39	-3.74
923	168.4	-0.03298	165.2	-0.02606	169.6	-0.002746	163.3	-0.01929	164.9	-0.06942	166.2	-0.06393	166.3	-0.01496	130.68	-2.262	124.52	-3.74
924	168.6	-0.03166	165.3	-0.02836	169.8	-0.005222	163.5	-0.01949	165.1	-0.06833	166.4	-0.06566	166.5	-0.01415	130.8	-2.262	124.65	-3.739
925	168.8	-0.03294	165.5	-0.02982	169.9	-0.003485	163.6	-0.01584	165.3	-0.06986	166.5	-0.06477	166.6	-0.01345	130.92	-2.262	124.77	-3.739
926	168.9	-0.03504	165.6	-0.02867	170.1	-0.00255	163.8	-0.018	165.4	-0.07055	166.7	-0.06777	166.8	-0.01457	131.04	-2.261	124.9	-3.738
927	169.1	-0.03327	165.8	-0.02748	170.3	-0.006197	163.9	-0.01759	165.6	-0.06916	166.8	-0.06566	167	-0.01344	131.16	-2.261	125.03	-3.738
928	169.2	-0.03142	166	-0.02991	170.4	-0.007508	164.1	-0.01507	165.7	-0.06666	167	-0.06858	167.1	-0.009821	131.28	-2.261	125.15	-3.737
929	169.4	-0.03266	166.1	-0.03241	170.6	-0.004802	164.3	-0.01643	165.9	-0.06858	167.2	-0.06883	167.3	-0.01	131.4	-2.26	125.28	-3.737
930	169.5	-0.03519	166.3	-0.0322	170.7	-0.005965	164.4	-0.01961	166	-0.06902	167.3	-0.07146	167.4	-0.01191	131.52	-2.26	125.4	-3.736
931	169.7	-0.03484	166.4	-0.02926	170.9	-0.008882	164.6	-0.01699	166.2	-0.06579	167.5	-0.07173	167.6	-0.009335	131.64	-2.26	125.53	-3.736
932	169.9	-0.03279	166.6	-0.03075	171.1	-0.008486	164.7	-0.01626	166.4	-0.06541	167.7	-0.07285	167.8	-0.005629	131.77	-2.259	125.65	-3.736
933	170	-0.03343	166.8	-0.03349	171.2	-0.007213	164.9	-0.0191	166.5	-0.06735	167.8	-0.07516	167.9	-0.006379	131.88	-2.259	125.78	-3.735
934	170.2	-0.03543	166.9	-0.03489	171.4	-0.009528	165.1	-0.02138	166.7	-0.06919	168	-0.07409	168.1	-0.004713	132.01	-2.259	125.9	-3.735
935	170.3	-0.03561	167.1	-0.03119	171.5	-0.008128	165.2	-0.01792	166.8	-0.06888	168.1	-0.07891	168.3	-0.001534	132.13	-2.259	126.03	-3.734
936	170.5	-0.03297	167.2	-0.03128	171.7	-0.006065	165.4	-0.01791	167	-0.0657	168.3	-0.07875	168.4	-0.001015	132.25	-2.258	126.16	-3.734
937	170.7	-0.03411	167.4	-0.0342	171.9	-0.00833	165.5	-0.02064	167.2	-0.06605	168.5	-0.08069	168.6	-0.002592	132.38	-2.258	126.29	-3.733
938	170.8	-0.03576	167.6	-0.03334	172	-0.008671	165.7	-0.02062	167.3	-0.06809	168.6	-0.08296	168.7	-0.001497	132.5	-2.258	126.41	-3.733
939	171	-0.03296	167.7	-0.03222	172.2	-0.007274	165.9	-0.01789	167.5	-0.06683	168.8	-0.08221	168.9	0.0009023	132.62	-2.257	126.54	-3.733
940	171.2	-0.0323	167.9	-0.03251	172.4	-0.008075	166	-0.01993	167.7	-0.06709	168.9	-0.08622	169.1	0.002389	132.74	-2.257	126.67	-3.732
941	171.3	-0.03474	168	-0.03546	172.5	-0.009879	166.2	-0.02163	167.8	-0.06552	169.1	-0.08491	169.2	0.0005597	132.86	-2.257	126.79	-3.732
942	171.5	-0.03365	168.2	-0.03722	172.7	-0.007593	166.3	-0.0169	168	-0.06774	169.2	-0.08819	169.4	-0.0008676	132.99	-2.256	126.91	-3.731
943	171.6	-0.0314	168.4	-0.03581	172.8	-0.007455	166.5	-0.01855	168.1	-0.06815	169.4	-0.08625	169.5	0.0001561	133.11	-2.256	127.04	-3.731
944	171.8	-0.03157	168.5	-0.03493	173	-0.01058	166.7	-0.02096	168.3	-0.06681	169.6	-0.0901	169.7	0.001691	133.23	-2.256	127.16	-3.731
945	171.9	-0.03461	168.7	-0.03695	173.2	-0.009978	166.8	-0.01977	168.5	-0.06468	169.7	-0.08877	169.9	0.003083	133.35	-2.255	127.29	-3.73
946	172.1	-0.03496	168.9	-0.03959	173.3	-0.009462	167	-0.01796	168.6	-0.06647	169.9	-0.0908	170	0.001604	133.47	-2.255	127.41	-3.73
947	172.3	-0.03198	169	-0.03946	173.5	-0.01155	167.1	-0.02028	168.8	-0.06889	170.1	-0.09249	170.2	3.781e-05	133.6	-2.255	127.54	-3.729
948	172.4	-0.03352	169.2	-0.03689	173.7	-0.01369	167.3	-0.02111	169	-0.06725	170.2	-0.09211	170.3	0.002999	133.72	-2.255	127.67	-3.729
949	172.6	-0.0358	169.3	-0.03829	173.8	-0.01131	167.5	-0.01853	169.1	-0.06511	170.4	-0.09423	170.5	0.006091	133.84	-2.254	127.79	-3.729
950	172.7	-0.03569	169.5	-0.04126	174	-0.01157	167.6	-0.01945	169.3	-0.06568	170.5	-0.09313	170.7	0.004396	133.96	-2.254	127.92	-3.728
951	172.9	-0.03363	169.7	-0.04114	174.1	-0.01451	167.8	-0.02249	169.4	-0.06691	170.7	-0.09758	170.8	0.003048	134.09	-2.254	128.04	-3.728
952	173.1	-0.03346	169.8	-0.03822	174.3	-0.01231	167.9	-0.02025	169.6	-0.06549	170.9	-0.09652	171	0.002753	134.21	-2.253	128.17	-3.727
953	173.2	-0.03572	170	-0.0395	174.5	-0.01155	168.1	-0.01928	169.7	-0.06336	171	-0.09985	171.1	0.003394	134.34	-2.253	128.3	-3.727
954	173.4	-0.03643	170.1	-0.04185	174.6	-0.01453	168.3	-0.02137	169.9	-0.06383	171.2	-0.09986	171.3	0.00541	134.46	-2.253	128.42	-3.727
955	173.6	-0.0353	170.3	-0.04042	174.8	-0.0155	168.4	-0.02483	170.1	-0.06478	171.3	-0.1011	171.5	0.005167	134.58	-2.252	128.55	-3.726
956	173.7	-0.0344	170.4	-0.03871	175	-0.01235	168.6	-0.02328	170.2	-0.06105	171.5	-0.1031	171.6	0.002873	134.7	-2.252	128.68	-3.726
957	173.9	-0.03723	170.6	-0.04022	175.1	-0.01442	168.7	-0.02656	170.4	-0.05993	171.6	-0.1011	171.8	0.001822	134.82	-2.252	128.8	-3.725
958	174	-0.03911	170.8	-0.04317	175.3	-0.01616	168.9	-0.02819	170.5	-0.06109	171.8	-0.1057	171.9	0.002344	134.95	-2.252	128.93	-3.725
959	174.2	-0.03512	170.9	-0.0434	175.4	-0.01455	169.1	-0.02886	170.7	-0.05928	172	-0.1069	172.1	0.004236	135.07	-2.251	129.05	-3.724
960	174.3	-0.03434	171.1	-0.04311	175.6	-0.01396	169.2	-0.03059	170.9	-0.05675	172.1	-0.1087	172.2	0.004169	135.19	-2.251	129.18	-3.724
961	174.5	-0.03762	171.3	-0.04288	175.8	-0.01717	169.4	-0.029	171	-0.05835	172.3	-0.1098	172.4	0.002489	135.31	-2.251	129.31	-3.724
962	174.7	-0.03659	171.4	-0.04511	175.9	-0.01557	169.6	-0.02741	171.2	-0.06108	172.5	-0.1102	172.6	0.0006038	135.44	-2.25	129.44	-3.723
963	174.8	-0.03449	171.6	-0.04794	176.1	-0.01443	169.7	-0.03044	171.4	-0.06132	172.6	-0.1131	172.7	-0.0008274	135.56	-2.25	129.56	-3.723
964	175	-0.03482	171.7	-0.04921	176.3	-0.01728	169.9	-0.03296	171.5	-0.05843	172.8	-0.112	172.9	0.001505	135.69	-2.25	129.69	-3.722
965	175.2	-0.03654	171.9	-0.04753	176.4	-0.01476	170.1	-0.03059	171.7	-0.05764	173	-0.1153	173.1	0.00318	135.81	-2.249	129.81	-3.722
966	175.3	-0.03328	172	-0.04666	176.6	-0.0137	170.2	-0.02989	171.8	-0.05986	173.1	-0.114	173.2	0.002287	135.93	-2.249	129.94	-3.722
967	175.5	-0.03296	172.2	-0.04926	176.7	-0.01637	170.4	-0.03242	172	-0.05988	173.3	-0.1173	173.4	-8.683e-05	136.05	-2.249	130.07	-3.721
968	175.7	-0.03579	172.4	-0.04869	176.9	-0.01505	170.5	-0.03263	172.2	-0.05636	173.4	-0.1173	173.5	-0.0009012	136.18	-2.249	130.19	-3.721
969	175.8	-0.03459	172.5	-0.04483	177.1	-0.01428	170.7	-0.02966	172.3	-0.05615	173.6	-0.1187	173.7	0.00141	136.3	-2.248	130.31	-3.72
970	176	-0.03292	172.7	-0.04687	177.2	-0.01629	170.8	-0.03158	172.5	-0.05857	173.8	-0.1189	173.9	0.002263	136.42	-2.248	130.44	-3.72
971	176.1	-0.03321	172.9	-0.04489	177.4	-0.01833	171	-0.03453	172.7	-0.05756	173.9	-0.1197	174	0.002244	136.55	-2.248	130.56	-3.72
972	176.3	-0.03586	173	-0.04275	177.5	-0.0161	171.2	-0.03332	172.8	-0.05441	174.1	-0.1204	174.2	-2.267e-05	136.68	-2.247	130.69	-3.719
973	176.5	-0.03365	173.2	-0.04474	177.7	-0.01617	171.3	-0.03164	173	-0.05465	174.2	-0.121	174.3	-0.001313	136.79	-2.247	130.82	-3.719
974	176.6	-0.03153	173.4	-0.04488	177.9	-0.0197	171.5	-0.03348	173.1	-0.05631	174.4	-0.1219	174.5	-0.000434	136.92	-2.247	130.94	-3.719
975	176.8	-0.03316	173.5	-0.04316	178	-0.01834	171.6	-0.03418	173.3	-0.05552	174.6	-0.1226	174.6	-0.0003828	137.05	-2.246	131.07	-3.718
976	176.9	-0.03371	173.7	-0.04296	178.2	-0.01706	171.8	-0.03159	173.5	-0.05304	174.7	-0.1265	174.8	0.0002717	137.17	-2.246	131.19	-3.718
977	177.1	-0.03102	173.8	-0.04627	178.4	-0.01976	171.9	-0.03213	173.6	-0.05372	174.9	-0.1248	175	-0.000424	137.29	-2.246	131.32	-3.718
978	177.3	-0.03138	174	-0.04739	178.5	-0.02058	172.1	-0.03561	173.8	-0.05587	175.1	-0.1282	175.1	-0.002883	137.41	-2.246	131.44	-3.717
979	177.4	-0.03252	174.2	-0.04565	178.7	-0.01765	172.3	-0.03713	174	-0.05363	175.2	-0.1263	175.3	-0.004965	137.54	-2.245	131.57	-3.717
980	177.6	-0.03178	174.3	-0.04572	178.8	-0.01962	172.4	-0.03435	174.1	-0.05116	175.4	-0.1287	175.4	-0.004878	137.66	-2.245	131.69	-3.716
981	177.7	-0.03099	174.5	-0.04771	179	-0.01945	172.6	-0.03442	174.3	-0.05206	175.5	-0.1252	175.6	-0.004507	137.79	-2.245	131.82	-3.716
982	177.9	-0.0316	174.7	-0.05108	179.2	-0.01638	172.7	-0.0363	174.4	-0.05403	175.7	-0.1264	175.8	-0.002772	137.91	-2.244	131.94	-3.716
983	178	-0.03402	174.8	-0.05083	179.3	-0.01876	172.9	-0.03627	174.6	-0.05383	175.9	-0.1257	175.9	-0.003726	138.04	-2.244	132.07	-3.715
984	178.2	-0.03231	175	-0.0476	179.5	-0.01811	173.1	-0.03362	174.8	-0.05061	176	-0.1241	176.1	-0.005856	138.16	-2.244	132.2	-3.715
985	178.4	-0.03058	175.1	-0.04964	179.7	-0.01677	173.2	-0.03202	174.9	-0.05101	176.2	-0.125	176.3	-0.008101	138.29	-2.244	132.32	-3.715
986	178.5	-0.03281	175.3	-0.05118	179.8	-0.01842	173.4	-0.03245	175.1	-0.0537	176.4	-0.1223	176.4	-0.007727	138.41	-2.243	132.45	-3.714
987	178.7	-0.03524	175.5	-0.04948	180	-0.02	173.6	-0.03376	175.2	-0.05333	176.5	-0.1214	176.6	-0.007748	138.54	-2.243	132.57	-3.714
988	178.9	-0.03548	175.6	-0.0488	180.1	-0.01746	173.7	-0.0322	175.4	-0.05131	176.7	-0.1208	176.7	-0.009242	138.66	-2.243	132.7	-3.713
989	179	-0.03424	175.8	-0.04985	180.3	-0.01839	173.9	-0.02983	175.6	-0.04999	176.8	-0.1191	176.9	-0.008408	138.79	-2.243	132.82	-3.713
990	179.2	-0.03334	175.9	-0.05091	180.4	-0.02054	174	-0.02903	175.7	-0.05226	177	-0.12	177.1	-0.008975	138.91	-2.242	132.95	-3.713
991	179.3	-0.03604	176.1	-0.049	180.6	-0.02002	174.2	-0.03046	175.9	-0.05237	177.2	-0.1194	177.2	-0.01146	139.03	-2.242	133.07	-3.712
992	179.5	-0.03614	176.3	-0.04819	180.8	-0.01885	174.4	-0.02961	176	-0.04831	177.3	-0.1201	177.4	-0.01397	139.16	-2.242	133.2	-3.712
993	179.7	-0.03353	176.4	-0.05073	180.9	-0.02165	174.5	-0.02762	176.2	-0.04826	177.5	-0.1181	177.6	-0.01652	139.28	-2.241	133.32	-3.712
994	179.8	-0.03395	176.6	-0.05299	181.1	-0.02077	174.7	-0.02598	176.4	-0.05046	177.6	-0.121	177.7	-0.01705	139.41	-2.241	133.45	-3.711
995	180	-0.03659	176.7	-0.05304	181.2	-0.01884	174.8	-0.02712	176.5	-0.04835	177.8	-0.1185	177.9	-0.01704	139.53	-2.241	133.58	-3.711
996	180.1	-0.03685	176.9	-0.05087	181.4	-0.02003	175	-0.02841	176.7	-0.04496	178	-0.1196	178	-0.01704	139.65	-2.241	133.7	-3.711
997	180.3	-0.03346	177.1	-0.05199	181.6	-0.01956	175.2	-0.02884	176.8	-0.04675	178.1	-0.1184	178.2	-0.01603	139.78	-2.24	133.83	-3.71
998	180.5	-0.03437	177.2	-0.05358	181.7	-0.01681	175.3	-0.02536	177	-0.04745	178.3	-0.1183	178.4	-0.01516	139.91	-2.24	133.96	-3.71
999	180.6	-0.03602	177.4	-0.05264	181.9	-0.02014	175.5	-0.02401	177.2	-0.04333	178.4	-0.1174	178.5	-0.01551	140.04	-2.24	134.08	-3.709
1000	180.8	-0.03576	177.6	-0.05117	182	-0.01986	175.7	-0.02543	177.4	-0.0435	178.6	-0.1161	178.7	-0.0168	140.16	-2.239	134.21	-3.709
1001	181	-0.03414	177.7	-0.05336	182.2	-0.01878	175.8	-0.02736	177.5	-0.04518	178.8	-0.1179	178.8	-0.01817	140.28	-2.239	134.33	-3.709
1002	181.1	-0.03513	177.9	-0.05448	182.4	-0.02019	176	-0.02715	177.7	-0.04519	178.9	-0.1154	179	-0.01943	140.4	-2.239	134.46	-3.708
1003	181.3	-0.03748	178	-0.0528	182.5	-0.02271	176.1	-0.02713	177.8	-0.04381	179.1	-0.1176	179.2	-0.01979	140.53	-2.239	134.58	-3.708
1004	181.4	-0.03548	178.2	-0.05183	182.7	-0.02261	176.3	-0.02342	178	-0.04353	179.3	-0.1157	179.3	-0.01866	140.66	-2.238	134.71	-3.707
1005	181.6	-0.03191	178.3	-0.05423	182.9	-0.02043	176.5	-0.02157	178.2	-0.04462	179.4	-0.118	179.5	-0.01853	140.78	-2.238	134.83	-3.707
1006	181.8	-0.03498	178.5	-0.05553	183	-0.02358	176.6	-0.02144	178.3	-0.04603	179.6	-0.1161	179.7	-0.01704	140.9	-2.238	134.96	-3.707
1007	181.9	-0.03197	178.7	-0.05266	183.2	-0.02458	176.8	-0.02213	178.5	-0.04326	179.7	-0.1182	179.8	-0.01634	141.03	-2.237	135.08	-3.706
1008	182.1	-0.03146	178.8	-0.05225	183.3	-0.02313	176.9	-0.02223	178.6	-0.04133	179.9	-0.1162	180	-0.01693	141.16	-2.237	135.21	-3.706
1009	182.3	-0.03276	179	-0.05528	183.5	-0.02284	177.1	-0.02172	178.8	-0.04231	180.1	-0.1179	180.1	-0.01761	141.28	-2.237	135.33	-3.706
1010	182.4	-0.03454	179.2	-0.05368	183.7	-0.02434	177.3	-0.01903	179	-0.04008	180.2	-0.1161	180.3	-0.01871	141.41	-2.237	135.46	-3.705
1011	182.6	-0.03263	179.3	-0.05236	183.8	-0.02206	177.4	-0.01695	179.1	-0.03782	180.4	-0.1181	180.4	-0.01815	141.53	-2.236	135.58	-3.705
1012	182.7	-0.03172	179.5	-0.0532	184	-0.02198	177.6	-0.01552	179.3	-0.03863	180.5	-0.1177	180.6	-0.01728	141.66	-2.236	135.71	-3.705
1013	182.9	-0.03335	179.6	-0.05512	184.1	-0.0251	177.7	-0.01488	179.4	-0.03974	180.7	-0.1185	180.8	-0.01511	141.79	-2.236	135.84	-3.704
1014	183.1	-0.03634	179.8	-0.05518	184.3	-0.02292	177.9	-0.01535	179.6	-0.03664	180.9	-0.1192	180.9	-0.01449	141.91	-2.236	135.96	-3.704
1015	183.2	-0.03743	180	-0.05235	184.5	-0.02061	178.1	-0.01623	179.8	-0.03519	181	-0.1197	181.1	-0.01524	142.03	-2.235	136.08	-3.704
1016	183.4	-0.03436	180.1	-0.0545	184.6	-0.0232	178.2	-0.01711	179.9	-0.03763	181.2	-0.1191	181.3	-0.0155	142.16	-2.235	136.21	-3.703
1017	183.5	-0.03488	180.3	-0.05591	184.8	-0.0232	178.4	-0.01713	180.1	-0.03679	181.3	-0.1177	181.4	-0.01685	142.28	-2.235	136.34	-3.703
1018	183.7	-0.03738	180.4	-0.0562	184.9	-0.01949	178.6	-0.01608	180.2	-0.03358	181.5	-0.1189	181.6	-0.01827	142.41	-2.235	136.46	-3.703
1019	183.8	-0.03754	180.6	-0.05403	185.1	-0.0207	178.7	-0.01458	180.4	-0.03391	181.7	-0.1182	181.7	-0.0181	142.53	-2.234	136.59	-3.702
1020	184	-0.03496	180.8	-0.05534	185.3	-0.02208	178.9	-0.01403	180.6	-0.03552	181.8	-0.1204	181.9	-0.01685	142.66	-2.234	136.71	-3.702
1021	184.2	-0.03489	180.9	-0.05859	185.4	-0.01926	179	-0.01399	180.7	-0.03452	182	-0.1208	182	-0.01369	142.79	-2.234	136.84	-3.701
1022	184.3	-0.03701	181.1	-0.05897	185.6	-0.01819	179.2	-0.01287	180.9	-0.03163	182.2	-0.1222	182.2	-0.01247	142.91	-2.233	136.97	-3.701
1023	184.5	-0.03512	181.2	-0.05955	185.8	-0.02068	179.4	-0.01201	181	-0.03203	182.3	-0.122	182.4	-0.01332	143.04	-2.233	137.09	-3.701
1024	184.6	-0.03277	181.4	-0.06164	185.9	-0.01848	179.5	-0.01228	181.2	-0.03446	182.5	-0.1223	182.5	-0.01418	143.16	-2.233	137.22	-3.7
1025	184.8	-0.03515	181.6	-0.06057	186.1	-0.01612	179.7	-0.0121	181.3	-0.03237	182.6	-0.1239	182.7	-0.01165	143.28	-2.233	137.34	-3.7
1026	185	-0.0356	181.7	-0.06319	186.2	-0.01752	179.8	-0.01283	181.5	-0.02878	182.8	-0.1231	182.8	-0.008299	143.41	-2.232	137.47	-3.699
1027	185.1	-0.03317	181.9	-0.06254	186.4	-0.01437	180	-0.01379	181.7	-0.03042	183	-0.1236	183	-0.006531	143.54	-2.232	137.59	-3.699
1028	185.3	-0.03255	182	-0.06065	186.6	-0.01244	180.2	-0.01362	181.8	-0.03046	183.1	-0.1237	183.2	-0.007505	143.66	-2.232	137.72	-3.699
1029	185.5	-0.03488	182.2	-0.06101	186.7	-0.01498	180.3	-0.0127	182	-0.02887	183.3	-0.1226	183.3	-0.009101	143.79	-2.232	137.84	-3.698
1030	185.6	-0.03192	182.4	-0.06271	186.9	-0.01429	180.5	-0.01056	182.2	-0.02725	183.5	-0.123	183.5	-0.006894	143.91	-2.231	137.97	-3.698
1031	185.8	-0.03062	182.5	-0.05945	187	-0.01109	180.7	-0.00864	182.3	-0.02924	183.6	-0.1217	183.7	-0.00596	144.04	-2.231	138.09	-3.698
1032	185.9	-0.03305	182.7	-0.0584	187.2	-0.01204	180.8	-0.007908	182.5	-0.02885	183.8	-0.1222	183.8	-0.008579	144.17	-2.231	138.23	-3.697
1033	186.1	-0.03557	182.9	-0.06036	187.3	-0.01383	181	-0.007235	182.6	-0.02623	183.9	-0.1199	184	-0.0111	144.29	-2.231	138.35	-3.697
1034	186.3	-0.03378	183	-0.06107	187.5	-0.009307	181.1	-0.007231	182.8	-0.02539	184.1	-0.1203	184.2	-0.01005	144.42	-2.23	138.48	-3.697
1035	186.4	-0.03213	183.2	-0.05857	187.7	-0.009708	181.3	-0.007741	183	-0.02764	184.3	-0.1206	184.3	-0.009021	144.54	-2.23	138.6	-3.696
1036	186.6	-0.03354	183.3	-0.05791	187.9	-0.01277	181.4	-0.008457	183.1	-0.02761	184.4	-0.1194	184.5	-0.009531	144.67	-2.23	138.72	-3.696
1037	186.7	-0.03376	183.5	-0.05984	188	-0.01226	181.6	-0.006504	183.3	-0.02563	184.6	-0.1215	184.6	-0.01197	144.79	-2.229	138.85	-3.696
1038	186.9	-0.03096	183.7	-0.06143	188.2	-0.00941	181.8	-0.003928	183.5	-0.0247	184.8	-0.1198	184.8	-0.01189	144.92	-2.229	138.97	-3.695
1039	187.1	-0.03138	183.8	-0.05793	188.4	-0.01026	181.9	0.0002044	183.6	-0.02719	184.9	-0.1207	184.9	-0.00883	145.05	-2.229	139.1	-3.695
1040	187.2	-0.03315	184	-0.05763	188.5	-0.01119	182.1	0.0008026	183.8	-0.02763	185.1	-0.1185	185.1	-0.009381	145.17	-2.229	139.23	-3.695
1041	187.4	-0.03114	184.2	-0.05952	188.7	-0.007835	182.2	-0.001341	184	-0.02196	185.2	-0.1213	185.3	-0.01272	145.3	-2.229	139.35	-3.694
1042	187.6	-0.03043	184.3	-0.0589	188.8	-0.00722	182.4	-0.002139	184.1	-0.02302	185.4	-0.1195	185.4	-0.01251	145.43	-2.228	139.47	-3.694
1043	187.7	-0.03224	184.5	-0.05583	189	-0.00948	182.6	-0.001961	184.3	-0.02428	185.6	-0.12	185.6	-0.01046	145.55	-2.228	139.6	-3.693
1044	187.9	-0.03223	184.6	-0.05625	189.2	-0.008236	182.7	-0.002625	184.4	-0.02152	185.7	-0.119	185.8	-0.01064	145.67	-2.228	139.72	-3.693
1045	188.1	-0.02985	184.8	-0.05831	189.3	-0.006182	182.9	-0.00509	184.6	-0.01902	185.9	-0.1227	185.9	-0.01306	145.8	-2.227	139.85	-3.693
1046	188.2	-0.02969	185	-0.05675	189.5	-0.007364	183	-0.007316	184.8	-0.02161	186.1	-0.1246	186.1	-0.01244	145.93	-2.227	139.97	-3.692
1047	188.4	-0.0327	185.1	-0.05343	189.7	-0.008719	183.2	-0.005025	184.9	-0.02112	186.2	-0.1251	186.2	-0.01171	146.05	-2.227	140.1	-3.692
1048	188.6	-0.03443	185.3	-0.05575	189.8	-0.005078	183.4	-0.004796	185.1	-0.01682	186.4	-0.1268	186.4	-0.01153	146.18	-2.227	140.23	-3.692
1049	188.7	-0.03135	185.4	-0.05587	190	-0.004892	183.5	-0.007634	185.3	-0.01779	186.6	-0.1293	186.6	-0.0134	146.31	-2.226	140.35	-3.691
1050	188.9	-0.03108	185.6	-0.05286	190.1	-0.006813	183.7	-0.008896	185.4	-0.02013	186.7	-0.1307	186.7	-0.01473	146.43	-2.226	140.48	-3.691
1051	189	-0.03335	185.8	-0.05296	190.3	-0.00727	183.8	-0.006302	185.6	-0.01774	186.9	-0.1327	186.9	-0.01275	146.56	-2.226	140.6	-3.691
1052	189.2	-0.03541	185.9	-0.05539	190.5	-0.004395	184	-0.007066	185.7	-0.01536	187	-0.135	187.1	-0.0121	146.69	-2.226	140.73	-3.69
1053	189.3	-0.03313	186.1	-0.05724	190.6	-0.004757	184.2	-0.009828	185.9	-0.01669	187.2	-0.1386	187.2	-0.01492	146.81	-2.225	140.86	-3.69
1054	189.5	-0.0317	186.2	-0.05625	190.8	-0.007371	184.3	-0.01069	186.1	-0.01847	187.3	-0.1384	187.4	-0.01733	146.94	-2.225	140.98	-3.69
1055	189.7	-0.03396	186.4	-0.05456	190.9	-0.006991	184.5	-0.007686	186.2	-0.01569	187.5	-0.1426	187.5	-0.01727	147.06	-2.225	141.1	-3.689
1056	189.8	-0.03507	186.6	-0.05488	191.1	-0.008132	184.6	-0.009756	186.4	-0.01366	187.7	-0.1422	187.7	-0.01529	147.19	-2.225	141.23	-3.689
1057	190	-0.0332	186.7	-0.05764	191.2	-0.009929	184.8	-0.01266	186.6	-0.01496	187.8	-0.1464	187.9	-0.01509	147.31	-2.224	141.36	-3.689
1058	190.1	-0.03197	186.9	-0.05739	191.4	-0.009149	185	-0.01194	186.7	-0.01641	188	-0.1466	188	-0.01803	147.44	-2.224	141.48	-3.688
1059	190.3	-0.03411	187.1	-0.0539	191.5	-0.008052	185.1	-0.009928	186.9	-0.01329	188.1	-0.1507	188.2	-0.0193	147.57	-2.224	141.6	-3.688
1060	190.4	-0.03447	187.2	-0.05436	191.7	-0.006798	185.3	-0.01246	187.1	-0.01172	188.3	-0.15	188.3	-0.01795	147.69	-2.224	141.73	-3.688
1061	190.6	-0.03135	187.4	-0.0573	191.9	-0.005618	185.5	-0.01211	187.2	-0.01356	188.5	-0.1535	188.5	-0.01567	147.82	-2.223	141.86	-3.687
1062	190.8	-0.03166	187.5	-0.05864	192.1	-0.008281	185.6	-0.009642	187.4	-0.01258	188.6	-0.1527	188.6	-0.0182	147.94	-2.223	141.98	-3.687
1063	190.9	-0.03416	187.7	-0.05528	192.2	-0.009511	185.8	-0.01191	187.5	-0.01263	188.8	-0.1531	188.8	-0.0196	148.08	-2.223	142.11	-3.687
1064	191.1	-0.03258	187.9	-0.05491	192.4	-0.008138	185.9	-0.01434	187.7	-0.0118	189	-0.1554	189	-0.01854	148.2	-2.223	142.23	-3.686
1065	191.2	-0.03031	188	-0.05741	192.5	-0.006813	186.1	-0.01084	187.9	-0.01297	189.1	-0.1559	189.1	-0.01823	148.33	-2.222	142.36	-3.686
1066	191.4	-0.03209	188.2	-0.05912	192.7	-0.008815	186.2	-0.0106	188	-0.01491	189.3	-0.1584	189.3	-0.01918	148.45	-2.222	142.48	-3.686
1067	191.6	-0.03365	188.4	-0.05645	192.8	-0.01108	186.4	-0.01404	188.2	-0.01385	189.4	-0.1587	189.5	-0.02198	148.58	-2.222	142.61	-3.685
1068	191.7	-0.03164	188.5	-0.05498	193	-0.008632	186.6	-0.01458	188.3	-0.01042	189.6	-0.1618	189.6	-0.01968	148.7	-2.222	142.73	-3.685
1069	191.9	-0.0299	188.7	-0.05665	193.2	-0.008281	186.7	-0.0129	188.5	-0.01168	189.8	-0.1611	189.8	-0.01813	148.84	-2.221	142.86	-3.685
1070	192.1	-0.03255	188.8	-0.05498	193.3	-0.009343	186.9	-0.01401	188.7	-0.01329	189.9	-0.1648	190	-0.01946	148.96	-2.221	142.98	-3.684
1071	192.2	-0.03389	189	-0.05197	193.5	-0.01116	187.1	-0.01731	188.8	-0.01216	190.1	-0.1638	190.1	-0.02102	149.09	-2.221	143.11	-3.684
1072	192.4	-0.03154	189.2	-0.05327	193.6	-0.008018	187.2	-0.01834	189	-0.009943	190.2	-0.1654	190.3	-0.01799	149.22	-2.221	143.23	-3.683
1073	192.5	-0.03096	189.3	-0.05427	193.8	-0.006471	187.4	-0.01683	189.2	-0.01055	190.4	-0.1672	190.5	-0.0177	149.34	-2.22	143.36	-3.683
1074	192.7	-0.03333	189.5	-0.05041	194	-0.008875	187.5	-0.01703	189.3	-0.01265	190.6	-0.1691	190.6	-0.02015	149.47	-2.22	143.48	-3.683
1075	192.9	-0.03421	189.7	-0.05063	194.1	-0.007195	187.7	-0.02007	189.5	-0.01048	190.8	-0.1713	190.8	-0.02022	149.6	-2.22	143.61	-3.682
1076	193	-0.03035	189.8	-0.05305	194.3	-0.005619	187.9	-0.0206	189.7	-0.007779	190.9	-0.1706	190.9	-0.01928	149.72	-2.22	143.73	-3.682
1077	193.2	-0.03125	190	-0.05362	194.5	-0.006848	188	-0.01781	189.8	-0.00918	191.1	-0.1734	191.1	-0.01803	149.85	-2.219	143.86	-3.682
1078	193.4	-0.03244	190.1	-0.05186	194.6	-0.009591	188.2	-0.01892	190	-0.00995	191.2	-0.1709	191.3	-0.02066	149.98	-2.219	143.98	-3.681
1079	193.5	-0.02922	190.3	-0.05031	194.8	-0.007386	188.3	-0.0204	190.1	-0.007318	191.4	-0.1728	191.4	-0.02233	150.1	-2.219	144.11	-3.681
1080	193.7	-0.02811	190.5	-0.05263	195	-0.005036	188.5	-0.01919	190.3	-0.005875	191.5	-0.1735	191.6	-0.02152	150.23	-2.219	144.23	-3.681
1081	193.8	-0.02948	190.6	-0.05192	195.1	-0.007113	188.7	-0.01603	190.4	-0.007211	191.7	-0.1746	191.8	-0.0216	150.36	-2.218	144.36	-3.68
1082	194	-0.02909	190.8	-0.05071	195.3	-0.007686	188.8	-0.01622	190.6	-0.008638	191.9	-0.1771	191.9	-0.02184	150.48	-2.218	144.49	-3.68
1083	194.2	-0.02711	190.9	-0.05021	195.4	-0.005902	189	-0.01806	190.8	-0.006548	192	-0.1782	192.1	-0.02496	150.61	-2.218	144.61	-3.68
1084	194.3	-0.02822	191.1	-0.0521	195.6	-0.004781	189.2	-0.01961	190.9	-0.004777	192.2	-0.1804	192.3	-0.02571	150.73	-2.218	144.74	-3.679
1085	194.5	-0.02823	191.2	-0.05124	195.8	-0.007322	189.3	-0.01684	191.1	-0.006511	192.3	-0.1789	192.4	-0.02388	150.86	-2.217	144.86	-3.679
1086	194.6	-0.02545	191.4	-0.04849	195.9	-0.006545	189.5	-0.01529	191.2	-0.006833	192.5	-0.1823	192.6	-0.02347	150.99	-2.217	144.98	-3.679
1087	194.8	-0.02578	191.6	-0.04905	196.1	-0.004849	189.7	-0.01592	191.4	-0.006595	192.7	-0.1825	192.7	-0.02549	151.11	-2.217	145.11	-3.678
1088	195	-0.02851	191.7	-0.04936	196.2	-0.004868	189.8	-0.01734	191.6	-0.005279	192.8	-0.1846	192.9	-0.0273	151.23	-2.217	145.24	-3.678
1089	195.1	-0.02707	191.9	-0.04777	196.4	-0.007209	190	-0.01636	191.7	-0.005192	193	-0.1847	193.1	-0.02487	151.36	-2.216	145.36	-3.678
1090	195.3	-0.02533	192.1	-0.04596	196.6	-0.005574	190.1	-0.0122	191.9	-0.007314	193.2	-0.1839	193.2	-0.0238	151.49	-2.216	145.49	-3.677
1091	195.5	-0.02674	192.2	-0.04788	196.7	-0.004321	190.3	-0.01282	192	-0.002697	193.3	-0.1875	193.4	-0.02604	151.62	-2.216	145.62	-3.677
1092	195.6	-0.02789	192.4	-0.04965	196.9	-0.005194	190.5	-0.01454	192.2	-0.002891	193.5	-0.1861	193.5	-0.02592	151.74	-2.216	145.74	-3.677
1093	195.8	-0.02613	192.5	-0.04647	197.1	-0.007802	190.6	-0.01143	192.4	-0.004254	193.7	-0.1877	193.7	-0.02435	151.87	-2.216	145.86	-3.676
1094	195.9	-0.0249	192.7	-0.04531	197.2	-0.005999	190.8	-0.00894	192.5	-0.005411	193.8	-0.1878	193.9	-0.02476	152	-2.215	145.99	-3.676
1095	196.1	-0.02698	192.9	-0.04751	197.4	-0.003417	191	-0.00986	192.7	-0.003437	194	-0.1887	194	-0.02678	152.13	-2.215	146.12	-3.676
1096	196.2	-0.02783	193	-0.04923	197.5	-0.005507	191.1	-0.01156	192.9	-0.0007755	194.1	-0.1902	194.2	-0.02924	152.25	-2.215	146.24	-3.675
1097	196.4	-0.02559	193.2	-0.04749	197.7	-0.007951	191.3	-0.01012	193	-0.003202	194.3	-0.19	194.3	-0.03013	152.37	-2.215	146.36	-3.675
1098	196.6	-0.02688	193.3	-0.04586	197.9	-0.006264	191.4	-0.006591	193.2	-0.005526	194.5	-0.1926	194.5	-0.02927	152.5	-2.214	146.49	-3.675
1099	196.7	-0.02889	193.5	-0.0469	198	-0.005545	191.6	-0.006396	193.4	-0.004056	194.6	-0.1919	194.7	-0.02801	152.62	-2.214	146.62	-3.674
1100	196.9	-0.03107	193.7	-0.04943	198.2	-0.006196	191.7	-0.008152	193.5	-0.002322	194.8	-0.1929	194.8	-0.03021	152.75	-2.214	146.74	-3.674
1101	197.1	-0.02824	193.8	-0.0473	198.4	-0.008482	191.9	-0.006378	193.7	-0.0025	194.9	-0.1937	195	-0.03212	152.88	-2.214	146.87	-3.674
1102	197.2	-0.02709	194	-0.04565	198.5	-0.00854	192.1	-0.004158	193.8	-0.004716	195.1	-0.1917	195.1	-0.03054	153.01	-2.213	147	-3.673
1103	197.4	-0.02865	194.1	-0.0468	198.7	-0.005723	192.2	-0.003779	194	-0.003737	195.3	-0.1919	195.3	-0.02862	153.13	-2.213	147.12	-3.673
1104	197.5	-0.02524	194.3	-0.04841	198.8	-0.007056	192.4	-0.005867	194.2	-0.002052	195.4	-0.1918	195.5	-0.0302	153.26	-2.213	147.25	-3.673
1105	197.7	-0.02461	194.5	-0.04725	199	-0.009067	192.6	-0.006262	194.3	-0.001427	195.6	-0.1892	195.7	-0.02925	153.39	-2.213	147.38	-3.672
1106	197.9	-0.02681	194.6	-0.04486	199.2	-0.008834	192.7	-0.004746	194.5	-0.003024	195.8	-0.1877	195.8	-0.02705	153.51	-2.212	147.5	-3.672
1107	198	-0.0232	194.8	-0.04592	199.3	-0.007599	192.9	-0.003318	194.6	-0.003462	195.9	-0.1887	195.9	-0.02743	153.63	-2.212	147.62	-3.672
1108	198.2	-0.02279	194.9	-0.04904	199.5	-0.007389	193	-0.003631	194.8	-0.0008007	196.1	-0.1882	196.1	-0.03011	153.76	-2.212	147.74	-3.671
1109	198.4	-0.02574	195.1	-0.0489	199.6	-0.009938	193.2	-0.004523	195	-0.0004912	196.2	-0.1888	196.3	-0.02808	153.89	-2.212	147.87	-3.671
1110	198.5	-0.02552	195.3	-0.046	199.8	-0.008678	193.4	-0.002092	195.1	-0.002886	196.4	-0.1897	196.4	-0.02692	154.02	-2.211	148	-3.671
1111	198.7	-0.02454	195.4	-0.04571	200	-0.005449	193.5	0.001007	195.3	-0.001784	196.6	-0.1877	196.6	-0.02833	154.14	-2.211	148.12	-3.67
1112	198.8	-0.02445	195.6	-0.04771	200.1	-0.007379	193.7	-0.0001826	195.4	0.0005594	196.7	-0.1893	196.8	-0.03139	154.27	-2.211	148.25	-3.67
1113	199	-0.02759	195.8	-0.04821	200.3	-0.009104	193.9	-0.001781	195.6	1.03e-05	196.9	-0.1898	196.9	-0.03259	154.4	-2.211	148.37	-3.669
1114	199.2	-0.0306	195.9	-0.0451	200.5	-0.005369	194	-0.0003068	195.8	-0.002034	197.1	-0.1892	197.1	-0.03312	154.52	-2.21	148.5	-3.669
1115	199.3	-0.03096	196.1	-0.0453	200.6	-0.004437	194.2	0.002324	195.9	-0.004517	197.2	-0.1891	197.2	-0.03141	154.65	-2.21	148.62	-3.669
1116	199.5	-0.02939	196.2	-0.0477	200.8	-0.006123	194.3	0.002473	196.1	-0.003964	197.4	-0.1882	197.4	-0.0322	154.77	-2.21	148.75	-3.668
1117	199.7	-0.02948	196.4	-0.04845	200.9	-0.006318	194.5	0.0009811	196.3	-0.003366	197.5	-0.1852	197.6	-0.03502	154.9	-2.21	148.87	-3.668
1118	199.8	-0.03123	196.5	-0.04612	201.1	-0.005389	194.7	0.0002832	196.4	-0.002253	197.7	-0.1817	197.7	-0.0345	155.02	-2.209	149	-3.668
1119	200	-0.02826	196.7	-0.04566	201.2	-0.004931	194.8	0.002283	196.6	-0.004069	197.9	-0.1779	197.9	-0.0333	155.15	-2.209	149.12	-3.668
1120	200.1	-0.02771	196.9	-0.04774	201.4	-0.004053	195	0.004436	196.8	-0.005483	198	-0.1742	198.1	-0.03299	155.27	-2.209	149.25	-3.667
1121	200.3	-0.02971	197	-0.04783	201.6	-0.005656	195.2	0.002974	196.9	-0.003007	198.2	-0.169	198.2	-0.03523	155.4	-2.209	149.38	-3.667
1122	200.5	-0.02856	197.2	-0.04384	201.7	-0.00682	195.3	0.002137	197.1	-0.001973	198.3	-0.1639	198.4	-0.03442	155.52	-2.209	149.5	-3.667
1123	200.6	-0.02539	197.4	-0.04485	201.9	-0.004104	195.5	0.004847	197.2	-0.002698	198.5	-0.1579	198.5	-0.03181	155.65	-2.208	149.63	-3.666
1124	200.8	-0.02798	197.5	-0.04714	202.1	-0.00272	195.7	0.006394	197.4	-0.004519	198.7	-0.1534	198.7	-0.03324	155.78	-2.208	149.75	-3.666
1125	200.9	-0.02483	197.7	-0.04639	202.2	-0.003835	195.8	0.003432	197.5	-0.004889	198.8	-0.1483	198.9	-0.03605	155.9	-2.208	149.88	-3.666
1126	201.1	-0.02327	197.8	-0.04343	202.4	-0.006218	196	0.002687	197.7	-0.003413	199	-0.1433	199	-0.0356	156.03	-2.208	150	-3.665
1127	201.2	-0.02513	198	-0.04404	202.5	-0.005743	196.1	0.003896	197.9	-0.003581	199.2	-0.1395	199.2	-0.03345	156.16	-2.207	150.13	-3.665
1128	201.4	-0.02713	198.2	-0.04555	202.7	-0.00223	196.3	0.004337	198	-0.00467	199.3	-0.1349	199.4	-0.03376	156.28	-2.207	150.25	-3.665
1129	201.6	-0.02568	198.3	-0.04345	202.9	-0.002338	196.5	0.002062	198.2	-0.007471	199.5	-0.1306	199.5	-0.03679	156.41	-2.207	150.38	-3.664
1130	201.7	-0.02492	198.5	-0.04217	203	-0.003784	196.6	0.002863	198.4	-0.007145	199.6	-0.1269	199.7	-0.03729	156.53	-2.207	150.5	-3.664
1131	201.9	-0.02714	198.7	-0.04362	203.2	-0.004607	196.8	0.004323	198.5	-0.005338	199.8	-0.1225	199.8	-0.03665	156.66	-2.206	150.63	-3.664
1132	202	-0.02973	198.8	-0.0448	203.3	-0.002715	196.9	0.00296	198.7	-0.005554	200	-0.1192	200	-0.03424	156.78	-2.206	150.76	-3.663
1133	202.2	-0.02941	199	-0.04164	203.5	-0.0003988	197.1	0.0004604	198.8	-0.006743	200.1	-0.1152	200.2	-0.03432	156.91	-2.206	150.89	-3.663
1134	202.4	-0.02824	199.1	-0.04086	203.7	-0.001598	197.2	0.003261	199	-0.009055	200.3	-0.112	200.3	-0.03444	157.03	-2.206	151.01	-3.663
1135	202.5	-0.02898	199.3	-0.04328	203.8	-0.00394	197.4	0.003023	199.2	-0.008636	200.5	-0.1095	200.5	-0.03024	157.16	-2.205	151.14	-3.662
1136	202.7	-0.03177	199.5	-0.04376	204	-0.003195	197.6	0.0008718	199.3	-0.005569	200.6	-0.1071	200.6	-0.02913	157.29	-2.205	151.27	-3.662
1137	202.8	-0.03104	199.6	-0.03988	204.2	0.0001351	197.8	-0.001807	199.5	-0.006455	200.8	-0.1023	200.8	-0.03002	157.41	-2.205	151.39	-3.662
1138	203	-0.02824	199.8	-0.04025	204.3	-0.0001919	197.9	-0.001396	199.7	-0.008876	200.9	-0.09777	200.9	-0.03053	157.54	-2.205	151.52	-3.661
1139	203.2	-0.03014	199.9	-0.04163	204.5	-0.001741	198.1	-6.843e-05	199.8	-0.008701	201.1	-0.09567	201.1	-0.02797	157.66	-2.204	151.64	-3.661
1140	203.3	-0.02921	200.1	-0.03833	204.6	-0.002963	198.3	-0.001447	200	-0.005985	201.2	-0.09218	201.3	-0.02583	157.79	-2.204	151.77	-3.661
1141	203.5	-0.02648	200.3	-0.0369	204.8	-0.0008784	198.4	-0.004518	200.2	-0.005984	201.4	-0.09003	201.4	-0.02574	157.92	-2.204	151.89	-3.66
1142	203.7	-0.02806	200.4	-0.03916	205	0.00137	198.6	-0.002868	200.3	-0.007761	201.6	-0.08644	201.6	-0.0277	158.04	-2.204	152.01	-3.66
1143	203.8	-0.02932	200.6	-0.03921	205.1	0.0005284	198.7	-0.0007492	200.5	-0.009411	201.7	-0.0865	201.8	-0.02755	158.17	-2.204	152.14	-3.66
1144	204	-0.02567	200.8	-0.03462	205.3	-0.001517	198.9	-0.003623	200.7	-0.007642	201.9	-0.08438	201.9	-0.02353	158.3	-2.203	152.27	-3.659
1145	204.1	-0.0263	200.9	-0.03544	205.4	-0.0009668	199.1	-0.004041	200.8	-0.006158	202.1	-0.08607	202.1	-0.02263	158.42	-2.203	152.39	-3.659
1146	204.3	-0.0294	201	-0.03801	205.6	0.0004578	199.2	-0.002215	200.9	-0.00619	202.2	-0.08428	202.2	-0.02335	158.54	-2.203	152.52	-3.659
1147	204.5	-0.03104	201.2	-0.03846	205.8	0.002312	199.4	-0.00219	201.1	-0.009036	202.4	-0.08397	202.4	-0.02465	158.67	-2.203	152.64	-3.659
1148	204.6	-0.02927	201.4	-0.03771	205.9	0.0007419	199.6	-0.005416	201.3	-0.0102	202.6	-0.08139	202.6	-0.02372	158.79	-2.203	152.77	-3.658
1149	204.8	-0.02944	201.5	-0.03823	206.1	-0.001174	199.7	-0.005822	201.4	-0.007844	202.7	-0.07909	202.7	-0.02015	158.92	-2.202	152.9	-3.658
1150	205	-0.03092	201.7	-0.0385	206.2	-0.0005697	199.9	-0.004355	201.6	-0.007515	202.9	-0.08003	202.9	-0.02006	159.04	-2.202	153.02	-3.658
1151	205.1	-0.03356	201.9	-0.04074	206.4	0.002386	200	-0.004664	201.8	-0.008829	203	-0.07798	203.1	-0.02086	159.17	-2.202	153.15	-3.657
1152	205.3	-0.0308	202	-0.04034	206.6	0.002014	200.2	-0.007575	201.9	-0.01037	203.2	-0.0767	203.2	-0.02155	159.29	-2.202	153.27	-3.657
1153	205.5	-0.02964	202.2	-0.03813	206.7	8.341e-06	200.4	-0.00828	202.1	-0.009028	203.4	-0.07404	203.4	-0.01969	159.42	-2.202	153.4	-3.657
1154	205.6	-0.03117	202.3	-0.03787	206.9	-0.002419	200.5	-0.005013	202.2	-0.007214	203.5	-0.07306	203.5	-0.02143	159.54	-2.201	153.52	-3.656
1155	205.8	-0.02834	202.5	-0.04044	207	-0.001493	200.7	-0.005935	202.4	-0.007893	203.7	-0.07207	203.7	-0.02095	159.67	-2.201	153.65	-3.656
1156	205.9	-0.02737	202.7	-0.04012	207.2	-0.000217	200.8	-0.007573	202.6	-0.01029	203.9	-0.07095	203.9	-0.01928	159.79	-2.201	153.77	-3.656
1157	206.1	-0.02881	202.8	-0.03678	207.4	0.0005667	201	-0.004555	202.7	-0.01091	204	-0.06883	204	-0.019	159.92	-2.201	153.89	-3.655
1158	206.3	-0.02839	203	-0.03761	207.5	-0.0004213	201.1	-0.004261	202.9	-0.009304	204.2	-0.06714	204.2	-0.01735	160.04	-2.2	154.02	-3.655
1159	206.4	-0.02704	203.2	-0.03819	207.7	-0.002507	201.3	-0.007167	203.1	-0.009188	204.4	-0.06638	204.3	-0.01394	160.17	-2.2	154.15	-3.655
1160	206.6	-0.02869	203.3	-0.03559	207.9	-0.00319	201.5	-0.006308	203.2	-0.01002	204.5	-0.06464	204.5	-0.01486	160.3	-2.2	154.27	-3.654
1161	206.8	-0.02994	203.5	-0.03404	208	-0.001309	201.6	-0.004439	203.4	-0.01271	204.7	-0.06154	204.7	-0.01666	160.42	-2.2	154.4	-3.654
1162	206.9	-0.02727	203.6	-0.03661	208.2	0.0004267	201.8	-0.005888	203.6	-0.0138	204.8	-0.06026	204.8	-0.01663	160.55	-2.2	154.52	-3.654
1163	207.1	-0.02743	203.8	-0.03515	208.4	-0.000599	201.9	-0.009298	203.7	-0.01265	205	-0.05902	205	-0.01305	160.68	-2.199	154.65	-3.653
1164	207.2	-0.02958	204	-0.03291	208.5	-0.002742	202.1	-0.007189	203.9	-0.01184	205.2	-0.05698	205.2	-0.0117	160.8	-2.199	154.78	-3.653
1165	207.4	-0.031	204.1	-0.0333	208.7	-0.001635	202.3	-0.006587	204.1	-0.01295	205.3	-0.05491	205.3	-0.01275	160.93	-2.199	154.9	-3.653
1166	207.6	-0.0294	204.3	-0.03518	208.8	0.001421	202.4	-0.007978	204.2	-0.01477	205.5	-0.05398	205.5	-0.01299	161.05	-2.199	155.03	-3.652
1167	207.7	-0.02846	204.5	-0.03459	209	0.001303	202.6	-0.01091	204.4	-0.0178	205.6	-0.05904	205.6	-0.01009	161.17	-2.198	155.15	-3.652
1168	207.9	-0.0313	204.6	-0.03233	209.2	-0.0008689	202.8	-0.01227	204.5	-0.01827	205.8	-0.06072	205.8	-0.008337	161.3	-2.198	155.28	-3.652
1169	208.1	-0.03344	204.8	-0.03325	209.3	-0.001621	202.9	-0.01205	204.7	-0.01622	206	-0.06302	206	-0.008607	161.43	-2.198	155.4	-3.652
1170	208.2	-0.03045	204.9	-0.03517	209.5	0.0002954	203.1	-0.01146	204.9	-0.01637	206.1	-0.06432	206.1	-0.009129	161.55	-2.198	155.53	-3.651
1171	208.4	-0.02944	205.1	-0.03444	209.7	0.0009423	203.2	-0.01379	205	-0.01702	206.3	-0.06677	206.3	-0.005502	161.68	-2.198	155.66	-3.651
1172	208.5	-0.03217	205.3	-0.03148	209.8	0.001176	203.4	-0.01555	205.2	-0.01946	206.4	-0.06804	206.5	-0.003569	161.81	-2.197	155.78	-3.651
1173	208.7	-0.02778	205.4	-0.03268	210	-0.0004759	203.6	-0.01333	205.3	-0.01934	206.6	-0.07051	206.6	-0.004147	161.93	-2.197	155.91	-3.65
1174	208.8	-0.02749	205.6	-0.03335	210.1	-0.00133	203.7	-0.01281	205.5	-0.01746	206.8	-0.07415	206.8	-0.004751	162.05	-2.197	156.03	-3.65
1175	209	-0.0298	205.7	-0.03049	210.3	0.001184	203.9	-0.01555	205.7	-0.01637	206.9	-0.07645	206.9	-0.0009904	162.18	-2.197	156.16	-3.65
1176	209.2	-0.0301	205.9	-0.02957	210.5	0.001518	204	-0.01362	205.8	-0.01821	207.1	-0.0774	207.1	0.00074	162.31	-2.196	156.28	-3.649
1177	209.3	-0.02704	206	-0.03149	210.6	0.001329	204.2	-0.01233	206	-0.01943	207.3	-0.07836	207.3	5.677e-05	162.43	-2.196	156.41	-3.649
1178	209.5	-0.02871	206.2	-0.02983	210.8	-0.0008602	204.4	-0.01448	206.1	-0.01749	207.4	-0.08186	207.4	-0.001593	162.56	-2.196	156.54	-3.649
1179	209.7	-0.03057	206.4	-0.02807	210.9	-0.001937	204.5	-0.01533	206.3	-0.01647	207.6	-0.08314	207.6	0.0009674	162.68	-2.196	156.67	-3.648
1180	209.8	-0.03019	206.6	-0.0289	211.1	-0.002934	204.7	-0.01351	206.5	-0.01772	207.8	-0.0869	207.7	0.005182	162.8	-2.196	156.79	-3.648
1181	210	-0.02834	206.7	-0.03163	211.3	-0.001193	204.9	-0.01397	206.6	-0.02059	207.9	-0.08699	207.9	0.004223	162.93	-2.195	156.92	-3.648
1182	210.1	-0.03	206.9	-0.03041	211.4	-0.001127	205	-0.01582	206.8	-0.02124	208.1	-0.09057	208.1	0.002889	163.06	-2.195	157.04	-3.648
1183	210.3	-0.03035	207	-0.02659	211.6	-0.00171	205.2	-0.01427	207	-0.01908	208.2	-0.09082	208.2	0.004792	163.18	-2.195	157.17	-3.647
1184	210.5	-0.02843	207.2	-0.02832	211.7	-0.004024	205.4	-0.01263	207.1	-0.01859	208.4	-0.09296	208.4	0.006909	163.31	-2.195	157.29	-3.647
1185	210.6	-0.02787	207.4	-0.02989	211.9	-0.006077	205.5	-0.01491	207.3	-0.01979	208.6	-0.09726	208.6	0.007657	163.43	-2.194	157.42	-3.647
1186	210.8	-0.03003	207.5	-0.02594	212.1	-0.004911	205.7	-0.01611	207.5	-0.02125	208.7	-0.09832	208.7	0.006139	163.56	-2.194	157.55	-3.646
1187	210.9	-0.02858	207.7	-0.02488	212.2	-0.002297	205.8	-0.01339	207.6	-0.02221	208.9	-0.09982	208.9	0.00525	163.68	-2.194	157.67	-3.646
1188	211.1	-0.02672	207.8	-0.02765	212.4	-0.002525	206	-0.01356	207.8	-0.01918	209.1	-0.1014	209.1	0.008063	163.81	-2.194	157.8	-3.646
1189	211.3	-0.0285	208	-0.02693	212.6	-0.004384	206.2	-0.01629	207.9	-0.01945	209.2	-0.1033	209.2	0.01118	163.93	-2.193	157.93	-3.646
1190	211.4	-0.02826	208.1	-0.02373	212.7	-0.004891	206.3	-0.01643	208.1	-0.02158	209.4	-0.1049	209.4	0.01041	164.06	-2.193	158.05	-3.645
1191	211.6	-0.02507	208.3	-0.02439	212.9	-0.002934	206.5	-0.01348	208.3	-0.02343	209.6	-0.106	209.5	0.01058	164.18	-2.193	158.18	-3.645
1192	211.8	-0.02706	208.5	-0.02713	213	-0.001465	206.7	-0.01542	208.4	-0.02188	209.7	-0.1068	209.7	0.01382	164.3	-2.193	158.3	-3.645
1193	211.9	-0.02704	208.6	-0.02678	213.2	-0.002051	206.8	-0.01724	208.6	-0.02071	209.9	-0.1082	209.9	0.01559	164.43	-2.193	158.43	-3.644
1194	212.1	-0.02497	208.8	-0.02367	213.4	-0.004676	207	-0.01492	208.7	-0.02151	210.1	-0.1103	210	0.01459	164.55	-2.192	158.56	-3.644
1195	212.2	-0.02614	209	-0.0239	213.5	-0.00424	207.1	-0.01468	208.9	-0.02355	210.2	-0.1109	210.2	0.01287	164.68	-2.192	158.68	-3.644
1196	212.4	-0.02852	209.1	-0.02577	213.7	-0.004079	207.3	-0.01732	209.1	-0.02562	210.4	-0.1103	210.4	0.01431	164.81	-2.192	158.81	-3.643
1197	212.6	-0.02936	209.3	-0.02266	213.9	-0.004514	207.5	-0.01913	209.2	-0.02334	210.5	-0.1115	210.5	0.01687	164.94	-2.192	158.94	-3.643
1198	212.7	-0.02658	209.5	-0.02128	214	-0.003674	207.6	-0.01511	209.4	-0.02081	210.7	-0.1114	210.7	0.0184	165.06	-2.192	159.06	-3.643
1199	212.9	-0.02735	209.6	-0.02342	214.2	-0.005103	207.8	-0.01636	209.5	-0.02258	210.9	-0.1121	210.8	0.01673	165.18	-2.191	159.19	-3.642
1200	213.1	-0.02992	209.8	-0.02189	214.3	-0.006895	208	-0.01892	209.7	-0.0253	211	-0.1133	211	0.01518	165.31	-2.191	159.31	-3.642
1201	213.2	-0.02809	209.9	-0.01809	214.5	-0.00683	208.1	-0.0169	209.9	-0.02656	211.2	-0.1132	211.1	0.01649	165.44	-2.191	159.44	-3.642
1202	213.4	-0.02608	210.1	-0.02004	214.7	-0.003942	208.3	-0.01523	210	-0.02339	211.3	-0.1166	211.3	0.01893	165.56	-2.191	159.56	-3.641
1203	213.6	-0.02846	210.3	-0.01937	214.8	-0.003503	208.4	-0.01806	210.2	-0.02274	211.5	-0.1176	211.5	0.02018	165.69	-2.19	159.69	-3.641
1204	213.7	-0.02948	210.4	-0.01771	215	-0.005591	208.6	-0.02015	210.4	-0.02478	211.7	-0.1206	211.6	0.01896	165.81	-2.19	159.82	-3.641
1205	213.9	-0.02655	210.6	-0.01731	215.2	-0.007852	208.8	-0.01724	210.5	-0.02744	211.8	-0.122	211.8	0.01804	165.93	-2.19	159.94	-3.641
1206	214	-0.02642	210.7	-0.01909	215.3	-0.007455	208.9	-0.01677	210.7	-0.02814	212	-0.1229	212	0.0207	166.06	-2.19	160.06	-3.64
1207	214.2	-0.02822	210.9	-0.01879	215.5	-0.00766	209.1	-0.01973	210.8	-0.02713	212.2	-0.1231	212.1	0.02458	166.18	-2.19	160.2	-3.64
1208	214.4	-0.02516	211.1	-0.01843	215.6	-0.005688	209.3	-0.01936	211	-0.02633	212.3	-0.1251	212.3	0.02313	166.3	-2.189	160.32	-3.64
1209	214.5	-0.02442	211.2	-0.01891	215.8	-0.005883	209.4	-0.01703	211.2	-0.02667	212.5	-0.1253	212.4	0.02279	166.43	-2.189	160.45	-3.639
1210	214.7	-0.02655	211.4	-0.01903	216	-0.008305	209.6	-0.01844	211.3	-0.02928	212.6	-0.1266	212.6	0.02392	166.55	-2.189	160.57	-3.639
1211	214.8	-0.02382	211.5	-0.02155	216.1	-0.009518	209.7	-0.01949	211.5	-0.02993	212.8	-0.1257	212.8	0.02629	166.68	-2.189	160.7	-3.639
1212	215	-0.02291	211.7	-0.02137	216.3	-0.00942	209.9	-0.01639	211.7	-0.02705	213	-0.1264	212.9	0.02682	166.8	-2.189	160.83	-3.639
1213	215.2	-0.02529	211.9	-0.0174	216.5	-0.008989	210.1	-0.01705	211.8	-0.02684	213.1	-0.1251	213.1	0.02542	166.93	-2.188	160.95	-3.638
1214	215.3	-0.02721	212	-0.0185	216.6	-0.007021	210.2	-0.01994	212	-0.02824	213.3	-0.1243	213.2	0.02394	167.05	-2.188	161.08	-3.638
1215	215.5	-0.02524	212.2	-0.02049	216.8	-0.007909	210.4	-0.01837	212.1	-0.03054	213.5	-0.1247	213.4	0.02461	167.18	-2.188	161.2	-3.638
1216	215.6	-0.02446	212.3	-0.01793	216.9	-0.01046	210.5	-0.01694	212.3	-0.02891	213.6	-0.124	213.6	0.02667	167.31	-2.188	161.32	-3.637
1217	215.8	-0.02651	212.5	-0.01593	217.1	-0.01062	210.7	-0.01876	212.5	-0.02748	213.8	-0.1217	213.7	0.02703	167.43	-2.187	161.45	-3.637
1218	216	-0.0276	212.7	-0.01788	217.3	-0.009072	210.9	-0.02002	212.6	-0.0276	214	-0.1234	213.9	0.02721	167.56	-2.187	161.58	-3.637
1219	216.1	-0.02646	212.8	-0.01786	217.4	-0.007272	211	-0.01639	212.8	-0.0303	214.1	-0.1244	214.1	0.02554	167.68	-2.187	161.71	-3.637
1220	216.3	-0.02555	213	-0.01571	217.6	-0.008074	211.2	-0.01706	213	-0.03175	214.3	-0.1223	214.2	0.02675	167.81	-2.187	161.83	-3.636
1221	216.4	-0.02827	213.1	-0.01466	217.8	-0.01051	211.4	-0.01927	213.1	-0.02927	214.4	-0.1199	214.4	0.02732	167.93	-2.187	161.95	-3.636
1222	216.6	-0.02711	213.3	-0.01686	217.9	-0.01154	211.5	-0.01602	213.3	-0.02881	214.6	-0.1202	214.5	0.03007	168.06	-2.186	162.08	-3.636
1223	216.8	-0.0252	213.5	-0.01724	218.1	-0.01096	211.7	-0.01608	213.4	-0.02961	214.8	-0.119	214.7	0.02959	168.18	-2.186	162.21	-3.635
1224	216.9	-0.02624	213.6	-0.01493	218.2	-0.009217	211.8	-0.01871	213.6	-0.03246	214.9	-0.1166	214.9	0.02753	168.31	-2.186	162.34	-3.635
1225	217.1	-0.02734	213.8	-0.01441	218.4	-0.009424	212	-0.01968	213.8	-0.03303	215.1	-0.1117	215	0.02787	168.43	-2.186	162.46	-3.635
1226	217.3	-0.0263	214	-0.01592	218.6	-0.01028	212.2	-0.02007	213.9	-0.03305	215.2	-0.1092	215.2	0.02891	168.56	-2.185	162.59	-3.635
1227	217.4	-0.02564	214.1	-0.01473	218.7	-0.01263	212.3	-0.02067	214.1	-0.03073	215.4	-0.1091	215.3	0.0304	168.68	-2.185	162.71	-3.634
1228	217.6	-0.0277	214.3	-0.01203	218.9	-0.01268	212.5	-0.02109	214.2	-0.03134	215.6	-0.1045	215.5	0.02911	168.8	-2.185	162.84	-3.634
1229	217.7	-0.02813	214.5	-0.01275	219.1	-0.01186	212.6	-0.02388	214.4	-0.03413	215.7	-0.103	215.7	0.02737	168.93	-2.185	162.97	-3.634
1230	217.9	-0.02512	214.6	-0.0136	219.2	-0.009202	212.8	-0.02431	214.6	-0.03358	215.9	-0.09982	215.8	0.02823	169.05	-2.185	163.09	-3.633
1231	218	-0.0251	214.8	-0.01145	219.4	-0.0103	213	-0.02069	214.7	-0.03148	216.1	-0.09724	216	0.03052	169.18	-2.184	163.22	-3.633
1232	218.2	-0.02829	214.9	-0.00993	219.5	-0.01226	213.1	-0.02293	214.9	-0.03132	216.3	-0.09687	216.2	0.02985	169.3	-2.184	163.35	-3.633
1233	218.4	-0.02624	215.1	-0.01174	219.7	-0.01256	213.3	-0.02399	215.1	-0.0334	216.4	-0.09427	216.3	0.02747	169.43	-2.184	163.47	-3.633
1234	218.6	-0.02466	215.3	-0.01242	219.9	-0.0111	213.4	-0.01984	215.2	-0.03398	216.6	-0.08983	216.5	0.02764	169.55	-2.184	163.6	-3.632
1235	218.7	-0.02672	215.4	-0.009699	220	-0.01013	213.6	-0.02174	215.4	-0.03005	216.7	-0.08716	216.7	0.02818	169.68	-2.184	163.72	-3.632
1236	218.9	-0.02598	215.6	-0.009036	220.2	-0.01116	213.8	-0.02434	215.5	-0.02976	216.9	-0.08535	216.8	0.02872	169.81	-2.183	163.85	-3.632
1237	219	-0.02326	215.7	-0.01093	220.3	-0.0121	213.9	-0.02153	215.7	-0.03215	217.1	-0.08254	217	0.02823	169.93	-2.183	163.97	-3.632
1238	219.2	-0.02391	215.9	-0.01019	220.5	-0.0139	214.1	-0.02196	215.9	-0.03286	217.2	-0.07793	217.1	0.0255	170.06	-2.183	164.1	-3.631
1239	219.3	-0.02369	216.1	-0.007918	220.6	-0.01318	214.3	-0.02371	216	-0.03076	217.4	-0.07535	217.3	0.02393	170.18	-2.183	164.23	-3.631
1240	219.5	-0.02133	216.2	-0.007419	220.8	-0.01177	214.4	-0.02567	216.2	-0.02921	217.6	-0.07109	217.5	0.02548	170.3	-2.182	164.36	-3.631
1241	219.7	-0.0223	216.4	-0.01001	221	-0.01059	214.6	-0.02341	216.3	-0.0312	217.7	-0.067	217.6	0.02588	170.42	-2.182	164.48	-3.631
1242	219.8	-0.02291	216.6	-0.009662	221.1	-0.01168	214.8	-0.02339	216.5	-0.03236	217.9	-0.06289	217.8	0.02551	170.55	-2.182	164.6	-3.63
1243	220	-0.02002	216.7	-0.007266	221.3	-0.01263	214.9	-0.02564	216.7	-0.03093	218	-0.05696	218	0.02369	170.68	-2.182	164.73	-3.63
1244	220.2	-0.02052	216.9	-0.006619	221.5	-0.01108	215.1	-0.02367	216.8	-0.02999	218.2	-0.05353	218.1	0.02102	170.8	-2.182	164.86	-3.63
1245	220.3	-0.02302	217	-0.008346	221.6	-0.009709	215.2	-0.02164	217	-0.03088	218.4	-0.05187	218.3	0.02124	170.92	-2.181	164.98	-3.629
1246	220.4	-0.02063	217.2	-0.003957	221.8	-0.01003	215.4	-0.02393	217.2	-0.03342	218.5	-0.04936	218.4	0.02315	171.05	-2.181	165.11	-3.629
1247	220.6	-0.01956	217.4	-0.003389	221.9	-0.01141	215.5	-0.02403	217.3	-0.03574	218.7	-0.04472	218.6	0.02298	171.18	-2.181	165.23	-3.629
1248	220.8	-0.0208	217.5	-0.004773	222.1	-0.01359	215.7	-0.02236	217.5	-0.03541	218.9	-0.04086	218.8	0.02193	171.3	-2.181	165.36	-3.629
1249	220.9	-0.02367	217.7	-0.00185	222.3	-0.01321	215.9	-0.02283	217.7	-0.03406	219	-0.03907	218.9	0.01964	171.42	-2.18	165.49	-3.628
1250	221.1	-0.02077	217.9	0.0002341	222.4	-0.01032	216	-0.02285	217.8	-0.03326	219.2	-0.0354	219.1	0.01954	171.55	-2.18	165.61	-3.628
1251	221.3	-0.02009	218	-0.001124	222.6	-0.009677	216.2	-0.02031	218	-0.03494	219.3	-0.03156	219.2	0.02374	171.67	-2.18	165.74	-3.628
1252	221.4	-0.02247	218.2	0.001235	222.8	-0.0114	216.4	-0.0205	218.1	-0.03537	219.5	-0.02797	219.4	0.0228	171.8	-2.18	165.86	-3.628
1253	221.6	-0.02482	218.3	0.003495	222.9	-0.01318	216.5	-0.02353	218.3	-0.03419	219.7	-0.02681	219.6	0.02038	171.92	-2.18	165.99	-3.627
1254	221.7	-0.02242	218.5	0.001756	223.1	-0.01287	216.7	-0.02269	218.5	-0.03229	219.9	-0.02286	219.7	0.01762	172.05	-2.179	166.12	-3.627
1255	221.9	-0.02176	218.6	0.0007993	223.2	-0.01013	216.8	-0.02042	218.6	-0.03429	220	-0.02405	219.9	0.01977	172.17	-2.179	166.24	-3.627
1256	222.1	-0.02393	218.8	0.001988	223.4	-0.008981	217	-0.02155	218.8	-0.03462	220.2	-0.02512	220.1	0.02029	172.3	-2.179	166.37	-3.627
1257	222.2	-0.02312	219	0.002353	223.6	-0.01105	217.2	-0.02425	219	-0.03197	220.3	-0.02381	220.2	0.01969	172.42	-2.179	166.5	-3.626
1258	222.4	-0.02043	219.1	0.001757	223.7	-0.01344	217.3	-0.02302	219.1	-0.0307	220.5	-0.02574	220.4	0.01838	172.55	-2.179	166.62	-3.626
1259	222.5	-0.02183	219.3	-0.000552	223.9	-0.01378	217.5	-0.02028	219.3	-0.03312	220.7	-0.02834	220.5	0.01615	172.67	-2.178	166.75	-3.626
1260	222.7	-0.02112	219.5	-0.001699	224	-0.0134	217.6	-0.02221	219.5	-0.03124	220.8	-0.02943	220.7	0.01398	172.8	-2.178	166.87	-3.625
1261	222.9	-0.01743	219.6	0.0003251	224.2	-0.01129	217.8	-0.02362	219.6	-0.02879	221	-0.02964	220.9	0.01316	172.92	-2.178	167	-3.625
1262	223	-0.01937	219.8	0.001631	224.4	-0.01141	218	-0.01986	219.8	-0.02961	221.1	-0.03071	221	0.01402	173.05	-2.178	167.13	-3.625
1263	223.2	-0.01983	220	-0.0003577	224.5	-0.01352	218.1	-0.01974	219.9	-0.03231	221.3	-0.03177	221.2	0.01405	173.17	-2.177	167.25	-3.625
1264	223.4	-0.01631	220.1	-0.001337	224.7	-0.01565	218.3	-0.02208	220.1	-0.03197	221.5	-0.03379	221.3	0.01401	173.3	-2.177	167.38	-3.624
1265	223.5	-0.01785	220.3	0.00217	224.9	-0.01493	218.5	-0.0194	220.3	-0.03074	221.6	-0.03325	221.5	0.0114	173.42	-2.177	167.5	-3.624
1266	223.7	-0.0195	220.4	0.003466	225	-0.01105	218.6	-0.01918	220.4	-0.02921	221.8	-0.03618	221.7	0.009768	173.54	-2.177	167.63	-3.624
1267	223.9	-0.01836	220.6	0.001383	225.2	-0.01172	218.8	-0.02122	220.6	-0.03102	222	-0.03551	221.8	0.009789	173.67	-2.177	167.75	-3.624
1268	224	-0.01773	220.7	0.00183	225.3	-0.01326	219	-0.02109	220.7	-0.03359	222.1	-0.03786	222	0.01108	173.8	-2.176	167.88	-3.623
1269	224.2	-0.01922	220.9	0.001363	225.5	-0.01531	219.1	-0.01759	220.9	-0.03094	222.3	-0.03948	222.1	0.01181	173.92	-2.176	168.01	-3.623
1270	224.3	-0.02176	221.1	0.0016	225.7	-0.01479	219.3	-0.01883	221.1	-0.02918	222.4	-0.04028	222.3	0.009492	174.05	-2.176	168.13	-3.623
1271	224.5	-0.02209	221.2	0.00138	225.8	-0.01225	219.4	-0.02075	221.2	-0.02996	222.6	-0.04418	222.5	0.007719	174.17	-2.176	168.26	-3.623
1272	224.7	-0.02102	221.4	-0.0009378	226	-0.01133	219.6	-0.01801	221.4	-0.03038	222.8	-0.04458	222.6	0.006166	174.29	-2.175	168.39	-3.622
1273	224.8	-0.02112	221.5	-0.000679	226.2	-0.01313	219.8	-0.01728	221.5	-0.02791	222.9	-0.04401	222.8	0.007142	174.42	-2.175	168.51	-3.622
1274	225	-0.02402	221.7	0.000569	226.3	-0.01532	219.9	-0.0197	221.7	-0.02669	223.1	-0.04385	223	0.007655	174.54	-2.175	168.64	-3.622
1275	225.2	-0.02234	221.9	0.001741	226.5	-0.01391	220.1	-0.0205	221.9	-0.0291	223.2	-0.04152	223.1	0.006607	174.67	-2.175	168.76	-3.622
1276	225.3	-0.02051	222	-8.876e-05	226.6	-0.01337	220.3	-0.01732	222	-0.02916	223.4	-0.04337	223.3	0.004876	174.8	-2.175	168.89	-3.621
1277	225.5	-0.02247	222.2	-0.002273	226.8	-0.01245	220.4	-0.01689	222.2	-0.02802	223.6	-0.04452	223.5	0.001881	174.92	-2.174	169.02	-3.621
1278	225.6	-0.02157	222.3	0.0007571	227	-0.01354	220.5	-0.0197	222.3	-0.02676	223.8	-0.04594	223.6	0.001701	175.05	-2.174	169.15	-3.621
1279	225.8	-0.01897	222.5	0.002287	227.1	-0.01535	220.7	-0.01944	222.5	-0.02858	223.9	-0.04199	223.8	0.001573	175.17	-2.174	169.27	-3.621
1280	226	-0.02085	222.7	0.0001777	227.3	-0.01767	220.9	-0.01658	222.7	-0.0309	224.1	-0.04215	223.9	0.002111	175.3	-2.174	169.4	-3.62
1281	226.1	-0.02245	222.8	0.0007574	227.5	-0.0179	221	-0.01778	222.8	-0.03301	224.2	-0.0403	224.1	0.001866	175.42	-2.173	169.53	-3.62
1282	226.3	-0.01967	223	0.003458	227.6	-0.01743	221.2	-0.01927	223	-0.03168	224.4	-0.04	224.3	0.0002144	175.55	-2.173	169.65	-3.62
1283	226.4	-0.01835	223.2	0.003183	227.8	-0.01803	221.4	-0.01882	223.1	-0.02922	224.6	-0.04033	224.4	-0.002377	175.67	-2.173	169.78	-3.62
1284	226.6	-0.02133	223.3	0.001083	227.9	-0.01679	221.5	-0.01716	223.3	-0.03006	224.7	-0.0387	224.6	-0.003312	175.79	-2.173	169.9	-3.62
1285	226.8	-0.01847	223.5	0.0008806	228.1	-0.01813	221.7	-0.01884	223.5	-0.03275	224.9	-0.03877	224.8	-0.002864	175.92	-2.173	170.03	-3.619
1286	226.9	-0.01641	223.6	0.002206	228.3	-0.02009	221.8	-0.02089	223.6	-0.03187	225	-0.03573	224.9	-0.001582	176.04	-2.172	170.15	-3.619
1287	227.1	-0.01834	223.8	0.003792	228.4	-0.01948	222	-0.01868	223.8	-0.02751	225.2	-0.03418	225.1	-0.002071	176.17	-2.172	170.28	-3.619
1288	227.3	-0.01652	224	0.001784	228.6	-0.01731	222.2	-0.01704	224	-0.0289	225.4	-0.03337	225.2	-0.004335	176.29	-2.172	170.41	-3.619
1289	227.4	-0.01483	224.1	0.0006832	228.8	-0.01733	222.3	-0.01977	224.1	-0.03006	225.5	-0.03241	225.4	-0.006174	176.42	-2.172	170.53	-3.618
1290	227.6	-0.0168	224.3	0.001709	228.9	-0.01782	222.5	-0.02019	224.3	-0.0277	225.7	-0.03413	225.5	-0.006752	176.55	-2.172	170.65	-3.618
1291	227.8	-0.01562	224.4	0.003589	229.1	-0.02008	222.6	-0.01644	224.5	-0.02559	225.9	-0.03331	225.7	-0.004944	176.67	-2.171	170.78	-3.618
1292	227.9	-0.01276	224.6	0.002188	229.3	-0.02151	222.8	-0.01763	224.6	-0.0279	226.1	-0.03205	225.9	-0.005361	176.8	-2.171	170.91	-3.618
1293	228.1	-0.01552	224.8	-0.0007835	229.4	-0.02171	223	-0.02013	224.8	-0.02833	226.2	-0.03144	226	-0.006562	176.92	-2.171	171.03	-3.617
1294	228.2	-0.01592	224.9	0.000941	229.6	-0.01996	223.1	-0.01939	225	-0.02549	226.4	-0.0305	226.2	-0.0091	177.05	-2.171	171.16	-3.617
1295	228.4	-0.01351	225.1	0.004354	229.7	-0.01941	223.3	-0.01724	225.1	-0.02449	226.5	-0.02988	226.4	-0.01154	177.17	-2.17	171.28	-3.617
1296	228.6	-0.01391	225.3	0.003131	229.9	-0.02039	223.5	-0.01864	225.2	-0.02651	226.7	-0.03013	226.5	-0.01164	177.29	-2.17	171.41	-3.617
1297	228.7	-0.01756	225.4	0.001262	230	-0.02255	223.6	-0.01871	225.4	-0.02852	226.9	-0.02926	226.7	-0.01257	177.42	-2.17	171.54	-3.616
1298	228.9	-0.0179	225.6	0.003239	230.2	-0.02408	223.8	-0.01582	225.6	-0.02523	227	-0.02808	226.9	-0.01351	177.54	-2.17	171.66	-3.616
1299	229	-0.01604	225.7	0.004832	230.4	-0.025	224	-0.01654	225.8	-0.02387	227.2	-0.02905	227	-0.01362	177.67	-2.17	171.79	-3.616
1300	229.2	-0.01591	225.9	0.0038	230.5	-0.02311	224.1	-0.01729	225.9	-0.02574	227.3	-0.02815	227.2	-0.01423	177.8	-2.169	171.91	-3.616
1301	229.4	-0.01819	226.1	0.001256	230.7	-0.02048	224.3	-0.01421	226.1	-0.02638	227.5	-0.02867	227.3	-0.01675	177.92	-2.169	172.04	-3.616
1302	229.5	-0.01908	226.2	-0.0007425	230.9	-0.0203	224.4	-0.01415	226.2	-0.02305	227.7	-0.0277	227.5	-0.01966	178.05	-2.169	172.17	-3.615
1303	229.7	-0.01731	226.4	0.001654	231	-0.01976	224.6	-0.01672	226.4	-0.0219	227.8	-0.02895	227.7	-0.02226	178.17	-2.169	172.29	-3.615
1304	229.9	-0.01673	226.6	0.001331	231.2	-0.02039	224.8	-0.01664	226.6	-0.02362	228	-0.03096	227.8	-0.02258	178.3	-2.168	172.42	-3.615
1305	230	-0.01928	226.7	0.0005188	231.3	-0.02018	224.9	-0.01352	226.7	-0.01876	228.2	-0.03173	228	-0.02112	178.42	-2.168	172.54	-3.615
1306	230.1	-0.01635	226.9	-0.001622	231.5	-0.01766	225.1	-0.01502	226.9	-0.01876	228.3	-0.03145	228.2	-0.01797	178.55	-2.168	172.67	-3.614
1307	230.3	-0.01558	227	-0.002933	231.7	-0.01539	225.2	-0.01678	227.1	-0.02077	228.5	-0.03295	228.3	-0.01592	178.68	-2.168	172.8	-3.614
1308	230.5	-0.01744	227.2	-0.001202	231.8	-0.01395	225.4	-0.01415	227.2	-0.02191	228.7	-0.03699	228.5	-0.01371	178.8	-2.168	172.92	-3.614
1309	230.6	-0.01833	227.4	-0.0005662	232	-0.01253	225.6	-0.01294	227.4	-0.02093	228.8	-0.03769	228.6	-0.01337	178.92	-2.167	173.05	-3.614
1310	230.8	-0.01663	227.5	-0.001179	232.2	-0.01325	225.7	-0.01532	227.5	-0.01876	229	-0.04034	228.8	-0.0134	179.05	-2.167	173.18	-3.613
1311	231	-0.01629	227.7	-0.003921	232.3	-0.01418	225.9	-0.01526	227.7	-0.01986	229.1	-0.0413	229	-0.01049	179.17	-2.167	173.3	-3.613
1312	231.1	-0.01921	227.8	-0.005926	232.5	-0.01434	226	-0.01269	227.9	-0.02241	229.3	-0.04289	229.1	-0.004163	179.3	-2.167	173.43	-3.613
1313	231.3	-0.02198	228	-0.004825	232.6	-0.01395	226.2	-0.01376	228	-0.02194	229.5	-0.0459	229.3	-0.003181	179.43	-2.166	173.56	-3.613
1314	231.4	-0.02227	228.2	-0.002854	232.8	-0.01072	226.4	-0.01662	228.2	-0.0194	229.6	-0.04898	229.5	-0.003103	179.55	-2.166	173.68	-3.613
1315	231.6	-0.01821	228.3	-0.003564	233	-0.00763	226.5	-0.01633	228.4	-0.01905	229.8	-0.05276	229.6	-0.003838	179.67	-2.166	173.81	-3.612
1316	231.8	-0.0206	228.5	-0.006134	233.1	-0.0065	226.7	-0.01304	228.5	-0.02074	229.9	-0.0556	229.8	-0.003673	179.8	-2.166	173.94	-3.612
1317	231.9	-0.02334	228.6	-0.008375	233.3	-0.007061	226.9	-0.01479	228.7	-0.01841	230.1	-0.05957	229.9	-0.003544	179.92	-2.166	174.06	-3.612
1318	232.1	-0.02437	228.8	-0.009195	233.4	-0.007763	227	-0.01643	228.8	-0.01577	230.3	-0.06257	230.1	-0.004119	180.05	-2.165	174.19	-3.612
1319	232.3	-0.02195	229	-0.008512	233.6	-0.008021	227.2	-0.01143	229	-0.0176	230.4	-0.06818	230.2	-0.00378	180.18	-2.165	174.31	-3.611
1320	232.4	-0.02238	229.1	-0.009186	233.8	-0.005541	227.3	-0.01222	229.2	-0.01729	230.6	-0.06649	230.4	-0.002374	180.3	-2.165	174.44	-3.611
1321	232.6	-0.02454	229.3	-0.009423	233.9	-0.003654	227.5	-0.0116	229.3	-0.01461	230.7	-0.06295	230.6	-0.002017	180.43	-2.165	174.56	-3.611
1322	232.7	-0.0226	229.5	-0.01178	234.1	-0.002466	227.6	-0.008301	229.5	-0.01459	230.9	-0.06058	230.7	-0.002352	180.55	-2.164	174.69	-3.611
1323	232.9	-0.02052	229.6	-0.01503	234.3	-0.00061	227.8	-0.009375	229.7	-0.01737	231.1	-0.05908	230.9	-0.001808	180.68	-2.164	174.81	-3.611
1324	233.1	-0.02302	229.8	-0.01801	234.5	-0.000814	228	-0.01255	229.8	-0.01479	231.2	-0.05673	231.1	-0.001821	180.8	-2.164	174.94	-3.61
1325	233.2	-0.02218	229.9	-0.01881	234.6	-0.001436	228.1	-0.01086	230	-0.01423	231.4	-0.0553	231.2	-0.0009639	180.92	-2.164	175.06	-3.61
1326	233.4	-0.02001	230.1	-0.01937	234.8	-0.001241	228.3	-0.009183	230.1	-0.01658	231.6	-0.05367	231.4	-0.001226	181.05	-2.164	175.19	-3.61
1327	233.5	-0.02137	230.3	-0.01919	234.9	-1.658e-05	228.5	-0.01126	230.3	-0.01635	231.7	-0.05087	231.5	0.0004793	181.17	-2.163	175.32	-3.609
1328	233.7	-0.02468	230.4	-0.01947	235.1	0.0005919	228.6	-0.01248	230.4	-0.0155	231.9	-0.04768	231.7	0.0004223	181.3	-2.163	175.44	-3.609
1329	233.9	-0.02611	230.6	-0.02068	235.3	0.001665	228.8	-0.01138	230.6	-0.01673	232	-0.04619	231.9	-0.0001626	181.43	-2.163	175.57	-3.609
1330	234	-0.02545	230.7	-0.02377	235.4	0.001359	228.9	-0.009328	230.8	-0.02003	232.2	-0.04511	232	-0.0002881	181.55	-2.163	175.69	-3.609
1331	234.2	-0.0257	230.9	-0.02667	235.6	0.002183	229.1	-0.0119	230.9	-0.01771	232.4	-0.04107	232.2	-0.0009552	181.68	-2.163	175.82	-3.609
1332	234.4	-0.02692	231.1	-0.02941	235.7	0.001758	229.3	-0.01289	231.1	-0.01741	232.5	-0.03949	232.3	-0.001224	181.8	-2.162	175.95	-3.608
1333	234.5	-0.03035	231.2	-0.03184	235.9	0.002608	229.4	-0.01075	231.3	-0.01936	232.7	-0.03908	232.5	-0.001882	181.93	-2.162	176.07	-3.608
1334	234.7	-0.03242	231.4	-0.03485	236.1	0.001937	229.6	-0.009765	231.4	-0.02199	232.8	-0.03723	232.7	-0.002354	182.05	-2.162	176.2	-3.608
1335	234.9	-0.03083	231.6	-0.03677	236.2	0.0007046	229.8	-0.01123	231.6	-0.01949	233	-0.03471	232.8	-0.003065	182.17	-2.162	176.32	-3.608
1336	235	-0.02898	231.7	-0.03908	236.4	0.0007336	229.9	-0.01078	231.8	-0.01974	233.2	-0.03433	233	-0.003119	182.3	-2.161	176.45	-3.608
1337	235.2	-0.0314	231.9	-0.04347	236.6	-0.0002322	230.1	-0.00748	231.9	-0.02215	233.3	-0.03352	233.2	-0.004034	182.43	-2.161	176.58	-3.607
1338	235.3	-0.03255	232	-0.0476	236.7	-0.001086	230.2	-0.008754	232.1	-0.02203	233.5	-0.0307	233.3	-0.0021	182.55	-2.161	176.7	-3.607
1339	235.5	-0.02952	232.2	-0.05088	236.9	-0.00084	230.4	-0.008378	232.2	-0.02478	233.7	-0.03125	233.5	-0.0009414	182.68	-2.161	176.82	-3.607
1340	235.7	-0.03019	232.4	-0.05446	237	-0.0005988	230.5	-0.006221	232.4	-0.02818	233.8	-0.0312	233.6	0.0001847	182.8	-2.161	176.95	-3.607
1341	235.8	-0.0328	232.5	-0.05717	237.2	0.0008181	230.7	-0.006974	232.5	-0.02737	234	-0.02866	233.8	0.001606	182.93	-2.16	177.08	-3.606
1342	236	-0.03601	232.7	-0.06004	237.4	0.002919	230.8	-0.009103	232.7	-0.03016	234.2	-0.029	234	0.002358	183.05	-2.16	177.21	-3.606
1343	236.1	-0.03567	232.8	-0.06326	237.5	0.002871	231	-0.007451	232.9	-0.02766	234.3	-0.02951	234.1	0.002018	183.18	-2.16	177.33	-3.606
1344	236.3	-0.03664	233	-0.06634	237.7	0.002875	231.2	-0.006199	233	-0.02595	234.5	-0.02858	234.3	0.002383	183.3	-2.16	177.46	-3.606
1345	236.5	-0.03857	233.1	-0.06942	237.9	0.002442	231.3	-0.008582	233.2	-0.02942	234.7	-0.02947	234.5	0.002693	183.43	-2.16	177.58	-3.606
1346	236.6	-0.03889	233.3	-0.07262	238	0.00116	231.5	-0.011	233.4	-0.02857	234.8	-0.02851	234.6	0.0007751	183.55	-2.159	177.71	-3.605
1347	236.8	-0.04191	233.5	-0.07374	238.2	-0.0004134	231.7	-0.01027	233.6	-0.02655	235	-0.03046	234.8	0.002061	183.68	-2.159	177.83	-3.605
1348	237	-0.0456	233.6	-0.07638	238.4	-0.001056	231.8	-0.007559	233.7	-0.02898	235.1	-0.02955	234.9	0.0004282	183.8	-2.159	177.96	-3.605
1349	237.1	-0.04729	233.8	-0.07701	238.5	-0.0002297	232	-0.01033	233.9	-0.03017	235.3	-0.02905	235.1	-0.0008984	183.93	-2.159	178.08	-3.605
1350	237.3	-0.04687	234	-0.07999	238.7	-0.001505	232.2	-0.01269	234	-0.0268	235.5	-0.0301	235.3	-0.001817	184.05	-2.158	178.2	-3.605
1351	237.4	-0.04598	234.1	-0.08266	238.8	-0.002101	232.3	-0.01121	234.2	-0.02816	235.6	-0.02779	235.4	-0.003572	184.18	-2.158	178.33	-3.604
1352	237.6	-0.04751	234.3	-0.08693	239	-0.002674	232.5	-0.009838	234.3	-0.02975	235.8	-0.02907	235.6	-0.004613	184.3	-2.158	178.46	-3.604
1353	237.8	-0.05117	234.5	-0.08849	239.2	-0.003972	232.7	-0.01259	234.5	-0.0288	235.9	-0.02907	235.7	-0.005286	184.43	-2.158	178.59	-3.604
1354	237.9	-0.05287	234.6	-0.08928	239.3	-0.003942	232.8	-0.01008	234.7	-0.02823	236.1	-0.02758	235.9	-0.006899	184.56	-2.158	178.71	-3.604
1355	238.1	-0.05411	234.8	-0.09127	239.5	-0.004908	233	-0.00828	234.8	-0.03081	236.3	-0.03005	236.1	-0.006368	184.68	-2.157	178.84	-3.604
1356	238.3	-0.05668	234.9	-0.09569	239.6	-0.005728	233.2	-0.01115	235	-0.03193	236.4	-0.02838	236.2	-0.005776	184.81	-2.157	178.96	-3.603
1357	238.4	-0.05776	235.1	-0.1015	239.8	-0.006587	233.3	-0.007994	235.1	-0.02869	236.6	-0.02922	236.4	-0.005286	184.93	-2.157	179.09	-3.603
1358	238.6	-0.05853	235.3	-0.1042	240	-0.007462	233.5	-0.007094	235.3	-0.03018	236.8	-0.0302	236.6	-0.005939	185.06	-2.157	179.22	-3.603
1359	238.7	-0.06054	235.4	-0.1055	240.1	-0.008374	233.6	-0.009125	235.5	-0.03351	237	-0.02946	236.7	-0.005307	185.18	-2.156	179.34	-3.603
1360	238.9	-0.06391	235.6	-0.1115	240.3	-0.009347	233.8	-0.004995	235.6	-0.03287	237.1	-0.03284	236.9	-0.005164	185.31	-2.156	179.47	-3.602
1361	239.1	-0.06768	235.7	-0.1179	240.4	-0.01034	234	-0.005532	235.8	-0.03074	237.3	-0.03145	237.1	-0.005878	185.44	-2.156	179.59	-3.602
1362	239.2	-0.07081	235.9	-0.1197	240.6	-0.01128	234.2	-0.00902	236	-0.03268	237.4	-0.03321	237.2	-0.005429	185.56	-2.156	179.72	-3.602
1363	239.4	-0.07404	236.1	-0.1262	240.8	-0.01231	234.3	-0.008383	236.1	-0.03126	237.6	-0.03211	237.4	-0.00598	185.69	-2.156	179.85	-3.602
1364	239.5	-0.07774	236.2	-0.133	240.9	-0.01329	234.5	-0.007084	236.3	-0.02943	237.8	-0.03383	237.5	-0.007246	185.81	-2.155	179.97	-3.601
1365	239.7	-0.08081	236.4	-0.137	241.1	-0.01423	234.6	-0.008451	236.5	-0.03211	237.9	-0.03441	237.7	-0.007368	185.94	-2.155	180.1	-3.601
1366	239.8	-0.08453	236.5	-0.1452	241.3	-0.01564	234.8	-0.0109	236.6	-0.03144	238.1	-0.03566	237.9	-0.007286	186.06	-2.155	180.23	-3.601
1367	240	-0.0869	236.7	-0.1489	241.4	-0.01635	234.9	-0.009525	236.8	-0.02977	238.2	-0.03569	238	-0.008266	186.19	-2.155	180.35	-3.601
1368	240.2	-0.079	236.8	-0.1581	241.6	-0.01782	235.1	-0.00793	237	-0.03259	238.4	-0.03592	238.2	-0.008715	186.31	-2.155	180.48	-3.601
1369	240.3	-0.07162	237	-0.1633	241.7	-0.01861	235.2	-0.01026	237.1	-0.03356	238.6	-0.0381	238.3	-0.01074	186.44	-2.154	180.6	-3.6
1370	240.5	-0.06283	237.2	-0.172	241.9	-0.02036	235.4	-0.01204	237.3	-0.0304	238.7	-0.03665	238.5	-0.0143	186.57	-2.154	180.73	-3.6
1371	240.6	-0.05521	237.3	-0.1783	242.1	-0.02146	235.6	-0.01104	237.4	-0.03175	238.9	-0.03946	238.7	-0.01788	186.69	-2.154	180.85	-3.6
1372	240.8	-0.04676	237.5	-0.1876	242.2	-0.023	235.7	-0.009729	237.6	-0.03496	239.1	-0.0389	238.8	-0.02144	186.82	-2.154	180.98	-3.6
1373	241	-0.03899	237.6	-0.1953	242.4	-0.02382	235.9	-0.01285	237.8	-0.03324	239.2	-0.04207	239	-0.0249	186.94	-2.153	181.11	-3.6
1374	241.1	-0.03152	237.8	-0.2044	242.6	-0.02444	236.1	-0.01152	237.9	-0.03225	239.4	-0.04299	239.1	-0.0305	187.07	-2.153	181.23	-3.599
1375	241.3	-0.02258	238	-0.2144	242.7	-0.02633	236.2	-0.008595	238.1	-0.03421	239.5	-0.04619	239.3	-0.03576	187.19	-2.153	181.36	-3.599
1376	241.5	-0.01628	238.1	-0.2233	242.9	-0.02838	236.4	-0.01124	238.3	-0.03538	239.7	-0.04744	239.5	-0.04082	187.32	-2.153	181.48	-3.599
1377	241.6	-0.007536	238.3	-0.2327	243	-0.03465	236.6	-0.012	238.4	-0.03301	239.9	-0.04823	239.6	-0.0452	187.45	-2.153	181.61	-3.599
1378	241.8	-0.0008441	238.5	-0.2429	243.2	-0.04084	236.7	-0.009615	238.6	-0.03349	240	-0.04987	239.8	-0.04884	187.57	-2.152	181.74	-3.599
1379	242	0.004559	238.6	-0.2525	243.4	-0.04573	236.9	-0.01097	238.7	-0.03348	240.2	-0.0508	239.9	-0.05396	187.7	-2.152	181.86	-3.599
1380	242.1	0.008244	238.8	-0.2618	243.5	-0.05137	237	-0.01269	238.9	-0.03289	240.4	-0.05418	240.1	-0.05768	187.82	-2.152	181.99	-3.598
1381	242.3	0.01474	239	-0.2737	243.7	-0.05777	237.2	-0.009063	239.1	-0.03344	240.5	-0.05495	240.3	-0.06177	187.95	-2.152	182.11	-3.598
1382	242.4	0.02173	239.1	-0.2855	243.8	-0.06478	237.4	-0.01002	239.2	-0.0331	240.7	-0.05864	240.4	-0.06707	188.07	-2.152	182.24	-3.598
1383	242.6	0.02987	239.3	-0.2976	244	-0.06961	237.5	-0.01297	239.4	-0.0298	240.8	-0.05854	240.6	-0.07085	188.2	-2.151	182.36	-3.598
1384	242.7	0.03521	239.4	-0.3095	244.2	-0.07514	237.7	-0.009814	239.6	-0.03137	241	-0.06282	240.7	-0.07417	188.32	-2.151	182.49	-3.598
1385	242.9	0.03615	239.6	-0.3222	244.3	-0.07946	237.9	-0.00966	239.7	-0.02933	241.1	-0.06282	240.9	-0.07798	188.45	-2.151	182.61	-3.597
1386	243.1	0.04113	239.7	-0.3342	244.5	-0.08414	238	-0.01272	239.9	-0.02709	241.3	-0.06572	241.1	-0.08366	188.57	-2.151	182.73	-3.597
1387	243.2	0.04783	239.9	-0.3465	244.6	-0.0883	238.2	-0.01279	240	-0.0297	241.5	-0.07145	241.2	-0.09029	188.7	-2.15	182.86	-3.597
1388	243.4	0.047	240	-0.3593	244.8	-0.09385	238.4	-0.01084	240.2	-0.02687	241.6	-0.07077	241.4	-0.09846	188.83	-2.15	182.99	-3.597
1389	243.5	0.05152	240.2	-0.3721	245	-0.0997	238.5	-0.01131	240.3	-0.02637	241.8	-0.0753	241.6	-0.1035	188.95	-2.15	183.11	-3.597
1390	243.7	0.05434	240.3	-0.3856	245.1	-0.1072	238.7	-0.01419	240.5	-0.02991	242	-0.07947	241.7	-0.1076	189.08	-2.15	183.24	-3.596
1391	243.9	0.05536	240.5	-0.4007	245.3	-0.1143	238.8	-0.01192	240.7	-0.03035	242.1	-0.08126	241.9	-0.1133	189.2	-2.15	183.36	-3.596
1392	244	0.05987	240.7	-0.4147	245.4	-0.1219	239	-0.01236	240.8	-0.02958	242.3	-0.08641	242.1	-0.1221	189.32	-2.149	183.49	-3.596
1393	244.2	0.06059	240.8	-0.4294	245.6	-0.128	239.2	-0.01392	241	-0.02921	242.5	-0.09001	242.2	-0.1295	189.45	-2.149	183.62	-3.596
1394	244.4	0.06458	241	-0.4454	245.7	-0.1329	239.3	-0.01383	241.2	-0.03188	242.6	-0.09141	242.4	-0.1342	189.58	-2.149	183.74	-3.596
1395	244.5	0.06302	241.1	-0.4608	245.9	-0.1399	239.5	-0.01273	241.3	-0.02867	242.8	-0.09715	242.5	-0.1384	189.7	-2.149	183.87	-3.595
1396	244.7	0.06595	241.3	-0.4747	246.1	-0.1486	239.6	-0.01259	241.5	-0.0289	242.9	-0.1041	242.7	-0.1459	189.83	-2.149	184	-3.595
1397	244.8	0.06498	241.5	-0.4888	246.3	-0.158	239.8	-0.01504	241.6	-0.03153	243.1	-0.1072	242.8	-0.1547	189.95	-2.148	184.12	-3.595
1398	245	0.06442	241.6	-0.5049	246.4	-0.1641	239.9	-0.01269	241.8	-0.02995	243.2	-0.1089	243	-0.1594	190.08	-2.148	184.25	-3.595
1399	245.1	0.0643	241.8	-0.5189	246.6	-0.1701	240.1	-0.01242	242	-0.02782	243.4	-0.1145	243.2	-0.1645	190.2	-2.148	184.38	-3.595
1400	245.3	0.06254	241.9	-0.5341	246.7	-0.1779	240.3	-0.01493	242.1	-0.0309	243.6	-0.1212	243.3	-0.17	190.33	-2.148	184.5	-3.594
1401	245.5	0.05983	242.1	-0.548	246.9	-0.1881	240.4	-0.01517	242.3	-0.02904	243.8	-0.1233	243.5	-0.1799	190.46	-2.148	184.63	-3.594
1402	245.6	0.05535	242.3	-0.563	247.1	-0.1952	240.6	-0.01207	242.5	-0.0278	243.9	-0.1264	243.7	-0.1871	190.58	-2.147	184.76	-3.594
1403	245.8	0.05162	242.4	-0.5762	247.2	-0.2005	240.8	-0.01347	242.6	-0.02996	244.1	-0.1324	243.8	-0.1915	190.71	-2.147	184.88	-3.594
1404	245.9	0.04724	242.6	-0.5908	247.4	-0.2096	240.9	-0.01595	242.8	-0.02807	244.3	-0.1343	244	-0.1993	190.83	-2.147	185.01	-3.594
1405	246.1	0.04223	242.7	-0.6071	247.5	-0.2204	241.1	-0.01314	243	-0.02675	244.4	-0.1301	244.2	-0.2088	190.96	-2.147	185.13	-3.594
1406	246.3	0.03592	242.9	-0.6228	247.7	-0.2256	241.2	-0.01334	243.1	-0.02781	244.6	-0.1277	244.3	-0.2136	191.09	-2.147	185.26	-3.593
1407	246.4	0.02885	243	-0.6402	247.9	-0.2313	241.4	-0.01633	243.3	-0.02455	244.7	-0.1248	244.5	-0.2249	191.21	-2.146	185.38	-3.593
1408	246.6	0.02138	243.2	-0.657	248	-0.2384	241.6	-0.01685	243.4	-0.02554	244.9	-0.1182	244.6	-0.2326	191.34	-2.146	185.51	-3.593
1409	246.8	0.0137	243.4	-0.6738	248.2	-0.2474	241.7	-0.01466	243.6	-0.02745	245	-0.1148	244.8	-0.2373	191.46	-2.146	185.63	-3.593
1410	246.9	0.003354	243.5	-0.6905	248.4	-0.257	241.9	-0.01525	243.8	-0.02465	245.2	-0.1136	245	-0.2497	191.59	-2.146	185.76	-3.593
1411	247.1	-0.007844	243.7	-0.7086	248.5	-0.2633	242	-0.01668	243.9	-0.02448	245.4	-0.1089	245.1	-0.2566	191.71	-2.145	185.88	-3.592
1412	247.2	-0.01738	243.9	-0.7267	248.7	-0.2763	242.2	-0.01346	244.1	-0.02697	245.5	-0.1045	245.3	-0.2648	191.84	-2.145	186.01	-3.592
1413	247.4	-0.03174	244	-0.7468	248.9	-0.2847	242.4	-0.01398	244.2	-0.02291	245.7	-0.1016	245.4	-0.2751	191.96	-2.145	186.13	-3.592
1414	247.5	-0.04703	244.2	-0.7667	249	-0.2953	242.5	-0.01588	244.4	-0.02434	245.9	-0.1008	245.6	-0.2829	192.09	-2.145	186.26	-3.592
1415	247.7	-0.06346	244.3	-0.7884	249.2	-0.307	242.7	-0.01294	244.6	-0.02667	246	-0.09572	245.8	-0.2944	192.22	-2.145	186.39	-3.592
1416	247.9	-0.08149	244.5	-0.8099	249.3	-0.3181	242.9	-0.01304	244.7	-0.02719	246.2	-0.08986	245.9	-0.3015	192.34	-2.144	186.51	-3.592
1417	248	-0.1011	244.6	-0.8334	249.5	-0.3292	243	-0.01507	244.9	-0.0257	246.3	-0.08772	246.1	-0.3136	192.47	-2.144	186.64	-3.591
1418	248.1	-0.1223	244.8	-0.8589	249.7	-0.3428	243.2	-0.01172	245.1	-0.02723	246.5	-0.08368	246.2	-0.3213	192.59	-2.144	186.77	-3.591
1419	248.3	-0.1465	244.9	-0.8844	249.8	-0.3543	243.3	-0.01126	245.2	-0.02726	246.7	-0.07845	246.4	-0.3335	192.72	-2.144	186.89	-3.591
1420	248.5	-0.169	245.1	-0.911	250	-0.3687	243.5	-0.01434	245.4	-0.02422	246.8	-0.07576	246.6	-0.3414	192.84	-2.143	187.02	-3.591
1421	248.7	-0.1954	245.3	-0.9377	250.1	-0.3829	243.7	-0.01348	245.5	-0.02604	247	-0.07463	246.7	-0.3536	192.97	-2.143	187.14	-3.591
1422	248.8	-0.225	245.4	-0.9652	250.3	-0.397	243.8	-0.01197	245.7	-0.0246	247.1	-0.07037	246.9	-0.3649	193.09	-2.143	187.27	-3.59
1423	249	-0.2543	245.6	-0.9947	250.4	-0.4109	244	-0.01428	245.9	-0.02197	247.3	-0.0668	247	-0.3753	193.22	-2.143	187.39	-3.59
1424	249.1	-0.2879	245.7	-1.028	250.6	-0.4256	244.2	-0.01648	246	-0.02322	247.5	-0.06339	247.2	-0.3897	193.34	-2.143	187.52	-3.59
1425	249.3	-0.3204	245.9	-1.066	250.8	-0.4417	244.3	-0.01473	246.2	-0.0213	247.6	-0.06229	247.4	-0.4025	193.47	-2.142	187.65	-3.59
1426	249.4	-0.358	246.1	-1.107	250.9	-0.4577	244.5	-0.01413	246.4	-0.02085	247.8	-0.0618	247.5	-0.4142	193.59	-2.142	187.77	-3.59
1427	249.6	-0.3976	246.2	-1.147	251.1	-0.4732	244.6	-0.01637	246.5	-0.02233	248	-0.05872	247.7	-0.4266	193.72	-2.142	187.9	-3.59
1428	249.7	-0.4391	246.4	-1.196	251.3	-0.4878	244.8	-0.01591	246.7	-0.01941	248.1	-0.05576	247.9	-0.4397	193.85	-2.142	188.02	-3.589
1429	249.9	-0.485	246.5	-1.244	251.4	-0.5044	245	-0.01268	246.8	-0.01918	248.3	-0.05167	248	-0.4547	193.98	-2.142	188.15	-3.589
1430	250	-0.5317	246.7	-1.29	251.6	-0.521	245.1	-0.01516	247	-0.01997	248.4	-0.05029	248.2	-0.4675	194.1	-2.141	188.28	-3.589
1431	250.2	-0.5829	246.9	-1.333	251.7	-0.5385	245.3	-0.0166	247.2	-0.01702	248.6	-0.04929	248.3	-0.483	194.22	-2.141	188.4	-3.589
1432	250.3	-0.6374	247	-1.373	251.9	-0.5546	245.5	-0.01372	247.3	-0.01846	248.8	-0.0492	248.5	-0.4985	194.35	-2.141	188.52	-3.589
1433	250.5	-0.6953	247.2	-1.411	252.1	-0.5731	245.6	-0.01444	247.5	-0.01954	248.9	-0.04643	248.7	-0.5146	194.48	-2.141	188.65	-3.589
1434	250.7	-0.7563	247.3	-1.446	252.2	-0.5909	245.8	-0.01679	247.6	-0.01638	249.1	-0.04198	248.8	-0.5309	194.6	-2.141	188.78	-3.589
1435	250.8	-0.8237	247.5	-1.48	252.4	-0.6102	245.9	-0.01431	247.8	-0.01761	249.2	-0.03823	249	-0.5467	194.73	-2.14	188.9	-3.588
1436	251	-0.8951	247.6	-1.514	252.5	-0.6282	246.1	-0.01392	248	-0.0177	249.4	-0.03661	249.1	-0.5642	194.85	-2.14	189.03	-3.588
1437	251.1	-0.9711	247.8	-1.547	252.7	-0.6493	246.3	-0.0162	248.1	-0.01469	249.5	-0.03625	249.3	-0.5818	194.98	-2.14	189.16	-3.588
1438	251.2	-1.052	248	-1.582	252.9	-0.6707	246.4	-0.01521	248.3	-0.01654	249.7	-0.03614	249.5	-0.6006	195.1	-2.14	189.28	-3.588
1439	251.4	-1.136	248.1	-1.618	253	-0.6934	246.6	-0.0133	248.5	-0.01541	249.9	-0.03504	249.6	-0.6207	195.23	-2.14	189.41	-3.588
1440	251.5	-1.229	248.2	-1.655	253.2	-0.7152	246.8	-0.01557	248.6	-0.01538	250	-0.03325	249.8	-0.641	195.36	-2.139	189.53	-3.588
1441	251.7	-1.328	248.4	-1.696	253.3	-0.7389	246.9	-0.01642	248.8	-0.01609	250.2	-0.03037	249.9	-0.6621	195.48	-2.139	189.66	-3.587
1442	251.8	-1.432	248.6	-1.741	253.5	-0.7607	247.1	-0.01346	249	-0.01562	250.4	-0.02788	250.1	-0.6806	195.61	-2.139	189.78	-3.587
1443	252	-1.542	248.7	-1.79	253.7	-0.7873	247.3	-0.01453	249.1	-0.01202	250.5	-0.02649	250.2	-0.699	195.73	-2.139	189.91	-3.587
1444	252.1	-1.661	248.9	-1.841	253.8	-0.8132	247.4	-0.01315	249.3	-0.01406	250.7	-0.02647	250.4	-0.7221	195.86	-2.139	190.03	-3.587
1445	252.3	-1.785	249	-1.894	254	-0.8403	247.6	-0.0108	249.4	-0.009382	250.8	-0.02473	250.6	-0.7458	195.98	-2.138	190.16	-3.587
1446	252.4	-1.915	249.2	-1.95	254.1	-0.8675	247.7	-0.01281	249.6	-0.009633	251	-0.02384	250.7	-0.7719	196.11	-2.138	190.28	-3.586
1447	252.6	-2.049	249.3	-2.01	254.3	-0.8977	247.9	-0.01339	249.7	-0.01133	251.2	-0.02337	250.9	-0.7985	196.24	-2.138	190.41	-3.586
1448	252.7	-2.195	249.5	-2.078	254.5	-0.9314	248.1	-0.01414	249.9	-0.007729	251.3	-0.02316	251	-0.8233	196.36	-2.138	190.54	-3.586
1449	252.8	-2.349	249.6	-2.145	254.6	-0.9657	248.2	-0.01368	250.1	-0.008476	251.5	-0.02304	251.2	-0.8519	196.49	-2.137	190.66	-3.586
1450	253	-2.509	249.8	-2.211	254.8	-1	248.4	-0.01571	250.2	-0.008034	251.7	-0.02292	251.4	-0.8791	196.61	-2.137	190.79	-3.586
1451	253.1	-2.677	249.9	-2.272	254.9	-1.038	248.5	-0.01804	250.4	-0.00507	251.8	-0.022	251.5	-0.9085	196.74	-2.137	190.92	-3.586
1452	253.3	-2.857	250.1	-2.321	255.1	-1.079	248.7	-0.01487	250.6	-0.006528	252	-0.02129	251.7	-0.9371	196.86	-2.137	191.04	-3.585
1453	253.4	-3.05	250.3	-2.359	255.3	-1.117	248.9	-0.01638	250.7	-0.00396	252.2	-0.01935	251.8	-0.9682	196.99	-2.137	191.17	-3.585
1454	253.5	-3.253	250.4	-2.387	255.4	-1.159	249	-0.01853	250.9	-0.004221	252.3	-0.01759	252	-1.002	197.12	-2.136	191.29	-3.585
1455	253.7	-3.462	250.5	-2.421	255.6	-1.204	249.2	-0.0173	251.1	-0.006881	252.5	-0.01676	252.2	-1.036	197.24	-2.136	191.42	-3.585
1456	253.8	-3.685	250.7	-2.459	255.7	-1.249	249.4	-0.01468	251.2	-0.004426	252.6	-0.01531	252.3	-1.071	197.37	-2.136	191.54	-3.585
1457	253.9	-3.922	250.9	-2.502	255.9	-1.298	249.5	-0.01683	251.4	-0.003274	252.8	-0.01418	252.5	-1.109	197.49	-2.136	191.67	-3.585
1458	254.1	-4.174	251	-2.545	256	-1.344	249.7	-0.01546	251.5	-0.004082	253	-0.01261	252.7	-1.146	197.62	-2.136	191.8	-3.585
1459	254.2	-4.429	251.2	-2.59	256.2	-1.394	249.8	-0.01303	251.7	-0.001039	253.1	-0.012	252.8	-1.184	197.75	-2.135	191.92	-3.585
1460	254.3	-4.71	251.3	-2.64	256.4	-1.444	250	-0.01543	251.8	-0.002735	253.3	-0.01153	253	-1.223	197.87	-2.135	192.05	-3.584
1461	254.4	-4.994	251.5	-2.692	256.5	-1.494	250.2	-0.01466	252	-0.003765	253.5	-0.01155	253.1	-1.263	198	-2.135	192.17	-3.584
1462	254.5	-5.299	251.7	-2.748	256.7	-1.543	250.3	-0.01223	252.2	-0.001493	253.6	-0.01112	253.3	-1.303	198.12	-2.135	192.3	-3.584
1463	254.7	-5.614	251.8	-2.801	256.8	-1.59	250.5	-0.01453	252.3	-0.004349	253.8	-0.01092	253.5	-1.345	198.25	-2.135	192.42	-3.584
1464	254.8	-5.946	252	-2.856	257	-1.632	250.6	-0.01346	252.5	-0.001982	253.9	-0.01078	253.6	-1.386	198.38	-2.134	192.55	-3.584
1465	254.9	-6.299	252.1	-2.908	257.1	-1.669	250.8	-0.01097	252.7	-0.00177	254.1	-0.01076	253.7	-1.43	198.5	-2.134	192.67	-3.584
1466	255	-6.653	252.3	-2.95	257.3	-1.699	251	-0.01345	252.8	-0.004592	254.2	-0.01031	253.9	-1.475	198.63	-2.134	192.8	-3.583
1467	255.2	-6.998	252.4	-2.981	257.5	-1.721	251.1	-0.01203	253	-0.001746	254.4	-0.01059	254.1	-1.521	198.76	-2.134	192.93	-3.583
1468	255.3	-7.334	252.6	-3	257.6	-1.733	251.3	-0.01037	253.2	-0.00354	254.6	-0.01035	254.2	-1.567	198.88	-2.134	193.05	-3.583
1469	255.4	-7.667	252.8	-3.006	257.8	-1.738	251.5	-0.012	253.3	-0.003668	254.7	-0.0101	254.4	-1.613	199.01	-2.133	193.18	-3.583
1470	255.5	-8.007	252.9	-3.004	258	-1.729	251.6	-0.01165	253.5	-0.002608	254.9	-0.0101	254.5	-1.659	199.13	-2.133	193.31	-3.583
1471	255.6	-8.363	253.1	-2.991	258.1	-1.708	251.8	-0.008905	253.7	-0.003863	255.1	-0.01018	254.7	-1.706	199.26	-2.133	193.43	-3.583
1472	255.7	-8.718	253.3	-2.975	258.3	-1.672	251.9	-0.01137	253.8	-0.002321	255.2	-0.0102	254.8	-1.752	199.39	-2.133	193.56	-3.582
1473	255.9	-9.088	253.4	-2.956	258.5	-1.625	252.1	-0.01194	254	-0.003719	255.4	-0.01027	255	-1.798	199.51	-2.132	193.68	-3.582
1474	256	-9.482	253.6	-2.929	258.6	-1.569	252.3	-0.01002	254.1	-0.003955	255.6	-0.01031	255.1	-1.843	199.64	-2.132	193.81	-3.582
1475	256.1	-9.892	253.7	-2.895	258.8	-1.501	252.4	-0.01293	254.3	-0.001211	255.7	-0.01047	255.3	-1.887	199.76	-2.132	193.93	-3.582
1476	256.2	-10.3	253.9	-2.858	259	-1.428	252.6	-0.01304	254.5	-0.004744	255.9	-0.01133	255.5	-1.932	199.89	-2.132	194.06	-3.582
1477	256.3	-10.68	254.1	-2.822	259.1	-1.352	252.8	-0.01076	254.6	-0.0006261	256	-0.01137	255.6	-1.974	200.01	-2.132	194.19	-3.582
1478	256.5	-10.96	254.2	-2.79	259.3	-1.276	252.9	-0.01358	254.8	-0.002843	256.2	-0.01086	255.8	-2.016	200.14	-2.132	194.31	-3.582
1479	256.6	-11.12	254.4	-2.753	259.5	-1.204	253.1	-0.01416	255	-0.003657	256.3	-0.01057	255.9	-2.054	200.26	-2.132	194.44	-3.581
1480	256.8	-11.13	254.6	-2.713	259.6	-1.131	253.2	-0.01214	255.1	-0.001225	256.5	-0.01135	256.1	-2.091	200.39	-2.132	194.56	-3.581
1481	257	-10.97	254.8	-2.672	259.8	-1.06	253.4	-0.01511	255.3	-0.003822	256.7	-0.01092	256.3	-2.128	200.52	-2.132	194.69	-3.581
1482	257.3	-10.64	254.9	-2.627	260	-0.9932	253.6	-0.01552	255.4	-0.00274	256.8	-0.01108	256.4	-2.161	200.65	-2.132	194.82	-3.581
1483	257.5	-10.12	255.1	-2.579	260.1	-0.9336	253.7	-0.01404	255.6	-0.00224	257	-0.012	256.6	-2.188	200.77	-2.132	194.94	-3.581
1484	257.8	-9.495	255.3	-2.525	260.3	-0.8776	253.9	-0.01633	255.8	-0.005046	257.2	-0.01157	256.7	-2.215	200.9	-2.133	195.07	-3.581
1485	258	-8.808	255.4	-2.47	260.5	-0.8275	254.1	-0.01891	255.9	-0.00277	257.3	-0.01194	256.9	-2.239	201.03	-2.133	195.19	-3.581
1486	258.3	-8.119	255.6	-2.416	260.7	-0.7788	254.2	-0.01599	256.1	-0.003475	257.5	-0.01335	257.1	-2.259	201.15	-2.133	195.32	-3.58
1487	258.5	-7.417	255.8	-2.367	260.8	-0.733	254.4	-0.0177	256.3	-0.004028	257.6	-0.01253	257.2	-2.272	201.28	-2.133	195.45	-3.58
1488	258.7	-6.77	255.9	-2.317	261	-0.6915	254.6	-0.02038	256.4	-0.002167	257.8	-0.0131	257.4	-2.279	201.4	-2.133	195.57	-3.58
1489	258.9	-6.159	256.1	-2.27	261.2	-0.6523	254.7	-0.01708	256.6	-0.005213	258	-0.01461	257.6	-2.279	201.52	-2.133	195.69	-3.58
1490	259.2	-5.58	256.3	-2.228	261.3	-0.6151	254.9	-0.01842	256.8	-0.003307	258.1	-0.01357	257.7	-2.277	201.65	-2.133	195.82	-3.58
1491	259.4	-5.051	256.4	-2.189	261.5	-0.5775	255	-0.02078	256.9	-0.003634	258.3	-0.01457	257.9	-2.265	201.78	-2.133	195.94	-3.58
1492	259.6	-4.564	256.6	-2.15	261.6	-0.5418	255.2	-0.01686	257.1	-0.004239	258.5	-0.01753	258.1	-2.25	201.91	-2.134	196.07	-3.58
1493	259.8	-4.114	256.7	-2.108	261.8	-0.5069	255.4	-0.01844	257.2	-0.001117	258.6	-0.01708	258.2	-2.229	202.03	-2.134	196.2	-3.58
1494	260	-3.713	256.9	-2.066	262	-0.4732	255.5	-0.01682	257.4	-0.003411	258.8	-0.0181	258.4	-2.207	202.16	-2.134	196.32	-3.579
1495	260.2	-3.349	257.1	-2.025	262.2	-0.4449	255.7	-0.01555	257.6	0.0004368	258.9	-0.02016	258.6	-2.185	202.28	-2.134	196.44	-3.579
1496	260.4	-3.022	257.2	-1.988	262.3	-0.4133	255.9	-0.01955	257.7	-0.001349	259.1	-0.02125	258.7	-2.166	202.4	-2.134	196.57	-3.579
1497	260.6	-2.732	257.4	-1.955	262.5	-0.3851	256	-0.01891	257.9	-0.0001886	259.3	-0.02104	258.9	-2.149	202.54	-2.134	196.7	-3.579
1498	260.7	-2.478	257.6	-1.92	262.6	-0.3606	256.2	-0.01809	258	0.0005126	259.4	-0.02186	259	-2.135	202.66	-2.134	196.83	-3.579
1499	260.9	-2.254	257.8	-1.883	262.8	-0.3363	256.3	-0.02077	258.2	-1.503e-05	259.6	-0.02227	259.2	-2.126	202.79	-2.134	196.95	-3.579
1500	261.1	-2.056	257.9	-1.847	263	-0.3122	256.5	-0.02103	258.4	0.001971	259.7	-0.02194	259.3	-2.12	202.92	-2.134	197.08	-3.579
1501	261.3	-1.877	258.1	-1.809	263.2	-0.2908	256.7	-0.01953	258.5	-0.0005472	259.9	-0.02265	259.5	-2.121	203.04	-2.135	197.2	-3.579
1502	261.4	-1.716	258.3	-1.776	263.3	-0.2715	256.8	-0.02227	258.7	0.001008	260.1	-0.02261	259.7	-2.119	203.17	-2.135	197.33	-3.578
1503	261.6	-1.569	258.4	-1.744	263.5	-0.25	257	-0.02418	258.9	0.001804	260.2	-0.02276	259.9	-2.111	203.29	-2.135	197.46	-3.578
1504	261.8	-1.439	258.6	-1.716	263.6	-0.2292	257.2	-0.02163	259	0.0006095	260.4	-0.02245	260	-2.09	203.42	-2.135	197.58	-3.578
1505	262	-1.324	258.8	-1.694	263.8	-0.2092	257.3	-0.02304	259.2	0.00261	260.6	-0.02253	260.2	-2.054	203.55	-2.135	197.71	-3.578
1506	262.1	-1.219	258.9	-1.671	264	-0.1921	257.5	-0.025	259.4	-5.079e-05	260.7	-0.02304	260.3	-2.004	203.67	-2.135	197.84	-3.578
1507	262.3	-1.127	259.1	-1.648	264.1	-0.1747	257.6	-0.02141	259.5	0.001279	260.9	-0.02186	260.5	-1.942	203.8	-2.135	197.96	-3.578
1508	262.5	-1.046	259.2	-1.627	264.3	-0.1599	257.8	-0.0243	259.7	0.002246	261.1	-0.0221	260.7	-1.868	203.93	-2.135	198.09	-3.578
1509	262.7	-0.9715	259.4	-1.607	264.5	-0.1453	258	-0.02478	259.8	-0.0001777	261.2	-0.02116	260.9	-1.778	204.05	-2.135	198.22	-3.578
1510	262.8	-0.8996	259.6	-1.59	264.6	-0.1318	258.1	-0.02194	260	0.002243	261.4	-0.01876	261	-1.682	204.18	-2.136	198.34	-3.577
1511	263	-0.8351	259.7	-1.575	264.8	-0.1221	258.3	-0.02428	260.2	0.001105	261.5	-0.01874	261.2	-1.576	204.31	-2.136	198.46	-3.577
1512	263.2	-0.7738	259.9	-1.564	265	-0.1114	258.5	-0.02171	260.3	0.0003343	261.7	-0.01821	261.4	-1.465	204.43	-2.136	198.59	-3.577
1513	263.3	-0.7215	260	-1.554	265.1	-0.1009	258.6	-0.02256	260.5	0.002521	261.8	-0.01898	261.6	-1.355	204.56	-2.136	198.72	-3.577
1514	263.5	-0.6745	260.2	-1.546	265.3	-0.09073	258.8	-0.02591	260.7	0.0001733	262	-0.01916	261.8	-1.246	204.68	-2.136	198.85	-3.577
1515	263.7	-0.6331	260.4	-1.539	265.5	-0.08148	258.9	-0.02378	260.8	0.003201	262.2	-0.02078	261.9	-1.143	204.81	-2.136	198.97	-3.577
1516	263.8	-0.5976	260.5	-1.53	265.6	-0.07291	259.1	-0.02304	261	0.001615	262.3	-0.0228	262.1	-1.048	204.94	-2.136	199.09	-3.577
1517	264	-0.5628	260.7	-1.525	265.8	-0.06404	259.3	-0.02632	261.1	0.002001	262.5	-0.02308	262.3	-0.9595	205.07	-2.136	199.22	-3.577
1518	264.2	-0.5289	260.9	-1.517	266	-0.05742	259.4	-0.02485	261.3	0.004194	262.6	-0.02355	262.5	-0.8819	205.19	-2.136	199.35	-3.576
1519	264.3	-0.4962	261	-1.511	266.1	-0.05031	259.6	-0.02478	261.5	0.003499	262.8	-0.02806	262.6	-0.8076	205.32	-2.137	199.47	-3.576
1520	264.5	-0.4693	261.2	-1.501	266.3	-0.04355	259.8	-0.02794	261.6	0.006316	263	-0.03259	262.8	-0.7368	205.44	-2.137	199.6	-3.576
1521	264.7	-0.4483	261.3	-1.485	266.4	-0.03618	259.9	-0.02749	261.8	0.004979	263.1	-0.03529	263	-0.6735	205.57	-2.137	199.72	-3.576
1522	264.8	-0.4385	261.5	-1.472	266.6	-0.03075	260.1	-0.02622	261.9	0.005433	263.3	-0.03672	263.1	-0.6144	205.7	-2.137	199.85	-3.576
1523	265	-0.4336	261.7	-1.458	266.7	-0.02591	260.2	-0.02775	262.1	0.005347	263.5	-0.039	263.3	-0.5631	205.82	-2.137	199.98	-3.576
1524	265.1	-0.4136	261.8	-1.444	266.9	-0.01959	260.4	-0.02638	262.3	0.003868	263.6	-0.04369	263.5	-0.518	205.95	-2.137	200.1	-3.576
1525	265.3	-0.3854	262	-1.43	267.1	-0.01429	260.6	-0.02568	262.4	0.006545	263.8	-0.04857	263.6	-0.4757	206.08	-2.137	200.23	-3.576
1526	265.5	-0.3552	262.2	-1.415	267.3	-0.01176	260.7	-0.02764	262.6	0.004114	263.9	-0.04929	263.8	-0.436	206.2	-2.137	200.36	-3.577
1527	265.6	-0.3293	262.3	-1.397	267.4	-0.006182	260.9	-0.0247	262.8	0.005435	264.1	-0.04931	263.9	-0.4008	206.33	-2.138	200.48	-3.577
1528	265.8	-0.313	262.5	-1.381	267.6	-0.002486	261.1	-0.02693	262.9	0.005685	264.3	-0.04935	264.1	-0.3697	206.45	-2.138	200.61	-3.578
1529	266	-0.2985	262.6	-1.362	267.7	-0.002901	261.2	-0.02705	263.1	0.004338	264.4	-0.04963	264.3	-0.3424	206.58	-2.138	200.74	-3.578
1530	266.1	-0.2842	262.8	-1.343	267.9	-0.002821	261.4	-0.02412	263.3	0.005897	264.6	-0.04978	264.4	-0.3174	206.7	-2.138	200.86	-3.579
1531	266.3	-0.2599	263	-1.322	268	-0.002014	261.6	-0.02742	263.4	0.004346	264.8	-0.04957	264.6	-0.2934	206.83	-2.138	200.99	-3.579
1532	266.5	-0.2301	263.1	-1.304	268.2	-0.002045	261.7	-0.02858	263.6	0.005747	264.9	-0.04941	264.8	-0.2725	206.96	-2.138	201.11	-3.58
1533	266.6	-0.1999	263.3	-1.289	268.4	-0.003112	261.9	-0.02753	263.7	0.007185	265.1	-0.04931	265	-0.2534	207.08	-2.138	201.23	-3.58
1534	266.8	-0.17	263.5	-1.276	268.5	-0.002508	262	-0.02797	263.9	0.0079	265.2	-0.04935	265.1	-0.2351	207.21	-2.138	201.36	-3.58
1535	267	-0.1435	263.6	-1.264	268.7	-0.002935	262.2	-0.02902	264.1	0.009947	265.4	-0.04912	265.3	-0.219	207.34	-2.138	201.48	-3.581
1536	267.1	-0.1203	263.8	-1.25	268.9	-0.005868	262.4	-0.02664	264.2	0.009788	265.6	-0.04914	265.5	-0.2014	207.46	-2.139	201.61	-3.581
1537	267.3	-0.1054	264	-1.235	269	-0.007517	262.5	-0.02861	264.4	0.01236	265.7	-0.04818	265.6	-0.1855	207.59	-2.139	201.74	-3.582
1538	267.4	-0.09155	264.1	-1.218	269.2	-0.007104	262.7	-0.0254	264.5	0.0117	265.9	-0.0457	265.8	-0.1722	207.72	-2.139	201.86	-3.582
1539	267.6	-0.07543	264.3	-1.2	269.3	-0.009649	262.9	-0.02624	264.7	0.01421	266	-0.0438	266	-0.1611	207.84	-2.139	201.99	-3.582
1540	267.8	-0.06132	264.4	-1.185	269.5	-0.01133	263	-0.02648	264.9	0.01232	266.2	-0.04035	266.1	-0.1496	207.97	-2.139	202.12	-3.583
1541	268	-0.04787	264.6	-1.172	269.7	-0.01329	263.2	-0.02472	265	0.0149	266.4	-0.03876	266.3	-0.137	208.1	-2.139	202.24	-3.583
1542	268.1	-0.03422	264.8	-1.16	269.9	-0.01537	263.4	-0.02608	265.2	0.01492	266.5	-0.03786	266.4	-0.1267	208.23	-2.139	202.37	-3.584
1543	268.3	-0.02422	264.9	-1.142	270	-0.01618	263.5	-0.02491	265.3	0.01219	266.7	-0.03798	266.6	-0.1162	208.35	-2.139	202.5	-3.584
1544	268.4	-0.01571	265.1	-1.121	270.2	-0.01598	263.7	-0.02412	265.5	0.01637	266.9	-0.0378	266.8	-0.1065	208.48	-2.14	202.62	-3.585
1545	268.6	-0.008128	265.3	-1.103	270.4	-0.01773	263.8	-0.02648	265.7	0.01364	267	-0.03784	266.9	-0.09793	208.61	-2.14	202.74	-3.585
1546	268.8	0.006809	265.4	-1.083	270.5	-0.01796	264	-0.02572	265.8	0.01402	267.2	-0.03769	267.1	-0.09008	208.73	-2.14	202.87	-3.586
1547	268.9	0.02342	265.6	-1.065	270.7	-0.01826	264.1	-0.02414	266	0.01526	267.3	-0.03782	267.2	-0.08287	208.85	-2.14	203	-3.586
1548	269.1	0.03708	265.7	-1.046	270.8	-0.01975	264.3	-0.02763	266.1	0.01589	267.5	-0.03825	267.4	-0.07591	208.99	-2.14	203.13	-3.586
1549	269.2	0.04729	265.9	-1.028	271	-0.02044	264.5	-0.02606	266.3	0.01769	267.7	-0.03959	267.6	-0.06798	209.11	-2.14	203.25	-3.587
1550	269.4	0.04724	266.1	-1.013	271.2	-0.01897	264.7	-0.02566	266.5	0.01582	267.8	-0.03957	267.7	-0.06118	209.24	-2.14	203.38	-3.587
1551	269.6	0.03456	266.3	-0.9935	271.3	-0.01983	264.8	-0.02771	266.6	0.02022	268	-0.04306	267.9	-0.0544	209.36	-2.14	203.5	-3.588
1552	269.7	0.01311	266.4	-0.9677	271.5	-0.02215	265	-0.0247	266.8	0.01728	268.2	-0.04431	268.1	-0.0467	209.49	-2.141	203.63	-3.588
1553	269.9	-0.003191	266.6	-0.9416	271.7	-0.02538	265.1	-0.02598	267	0.01942	268.3	-0.04757	268.2	-0.03892	209.62	-2.141	203.75	-3.589
1554	270.1	-0.008855	266.8	-0.9195	271.8	-0.02898	265.3	-0.02798	267.1	0.01742	268.5	-0.04912	268.4	-0.031	209.74	-2.141	203.88	-3.589
1555	270.2	-0.005375	266.9	-0.9008	272	-0.02833	265.5	-0.026	267.3	0.01778	268.6	-0.04947	268.5	-0.02388	209.87	-2.141	204.01	-3.59
1556	270.4	0.0008281	267.1	-0.8868	272.2	-0.02728	265.6	-0.02711	267.5	0.01834	268.8	-0.05102	268.7	-0.01872	210	-2.141	204.13	-3.59
1557	270.5	-0.007721	267.2	-0.8745	272.3	-0.03017	265.8	-0.0285	267.6	0.01673	269	-0.05445	268.9	-0.01166	210.12	-2.141	204.26	-3.59
1558	270.7	-0.007374	267.4	-0.8637	272.5	-0.03057	266	-0.02493	267.8	0.01867	269.1	-0.05696	269	-0.005488	210.24	-2.141	204.39	-3.591
1559	270.9	-0.004468	267.5	-0.8518	272.7	-0.02823	266.1	-0.026	268	0.01453	269.3	-0.06098	269.2	0.001993	210.37	-2.141	204.51	-3.591
1560	271	-0.001081	267.7	-0.8379	272.8	-0.02846	266.3	-0.02334	268.1	0.01632	269.5	-0.06227	269.4	0.006874	210.5	-2.142	204.64	-3.592
1561	271.2	0.003988	267.9	-0.823	273	-0.02661	266.4	-0.02403	268.3	0.01368	269.6	-0.06327	269.5	0.006951	210.62	-2.142	204.76	-3.592
1562	271.4	0.007006	268	-0.8071	273.1	-0.02658	266.6	-0.02065	268.4	0.01547	269.8	-0.06323	269.7	0.006946	210.75	-2.142	204.89	-3.593
1563	271.5	0.008323	268.2	-0.7909	273.3	-0.02505	266.8	-0.02051	268.6	0.01528	269.9	-0.06348	269.8	0.009309	210.88	-2.142	205.02	-3.593
1564	271.7	0.01254	268.3	-0.775	273.5	-0.02213	266.9	-0.0218	268.7	0.01459	270.1	-0.06267	270	0.008492	211	-2.142	205.15	-3.594
1565	271.9	0.01274	268.5	-0.761	273.6	-0.02381	267.1	-0.01857	268.9	0.01597	270.3	-0.05913	270.2	0.009402	211.13	-2.142	205.27	-3.594
1566	272	0.009589	268.7	-0.7456	273.8	-0.02262	267.3	-0.02182	269.1	0.01453	270.4	-0.05823	270.3	0.009691	211.26	-2.142	205.4	-3.595
1567	272.2	-0.004701	268.8	-0.7259	273.9	-0.02548	267.4	-0.02366	269.2	0.01692	270.6	-0.05952	270.5	0.0096	211.38	-2.142	205.53	-3.595
1568	272.3	-0.02053	269	-0.7074	274.1	-0.02279	267.6	-0.02242	269.4	0.01344	270.7	-0.05899	270.7	0.0095	211.51	-2.143	205.65	-3.595
1569	272.5	-0.02716	269.2	-0.6921	274.3	-0.02599	267.7	-0.02671	269.6	0.01653	270.9	-0.05534	270.8	0.01052	211.63	-2.143	205.77	-3.596
1570	272.7	-0.02852	269.3	-0.68	274.4	-0.02313	267.9	-0.0299	269.7	0.01329	271.1	-0.05204	271	0.01102	211.76	-2.143	205.9	-3.596
1571	272.9	-0.02998	269.5	-0.6717	274.6	-0.0236	268.1	-0.02808	269.9	0.01453	271.2	-0.05168	271.2	0.009403	211.88	-2.143	206.03	-3.597
1572	273	-0.03206	269.7	-0.6637	274.8	-0.0219	268.2	-0.03124	270.1	0.01293	271.4	-0.05136	271.3	0.01098	212.01	-2.143	206.15	-3.597
1573	273.2	-0.03506	269.8	-0.6538	274.9	-0.01962	268.4	-0.03298	270.2	0.01202	271.5	-0.05031	271.5	0.01317	212.14	-2.143	206.28	-3.598
1574	273.3	-0.04165	270	-0.643	275.1	-0.01878	268.5	-0.03104	270.4	0.01372	271.7	-0.04618	271.7	0.01068	212.26	-2.143	206.4	-3.598
1575	273.5	-0.04416	270.2	-0.6331	275.3	-0.01716	268.7	-0.03271	270.5	0.01256	271.9	-0.04328	271.8	0.01144	212.39	-2.143	206.53	-3.599
1576	273.6	-0.04509	270.3	-0.6232	275.4	-0.01799	268.9	-0.03008	270.7	0.01333	272	-0.04359	272	0.01264	212.52	-2.144	206.66	-3.599
1577	273.8	-0.04742	270.5	-0.6144	275.6	-0.01637	269	-0.03294	270.9	0.01061	272.2	-0.04467	272.1	0.01289	212.65	-2.144	206.78	-3.6
1578	274	-0.05022	270.7	-0.602	275.8	-0.01676	269.2	-0.03033	271.1	0.01247	272.3	-0.04246	272.3	0.01272	212.77	-2.144	206.91	-3.6
1579	274.2	-0.05794	270.8	-0.5904	275.9	-0.01791	269.4	-0.03229	271.2	0.01089	272.5	-0.04046	272.5	0.01178	212.89	-2.144	207.03	-3.601
1580	274.3	-0.05936	271	-0.5769	276.1	-0.01822	269.5	-0.02968	271.4	0.01319	272.7	-0.04268	272.6	0.00956	213.02	-2.144	207.16	-3.601
1581	274.5	-0.06205	271.1	-0.5656	276.3	-0.01811	269.7	-0.03133	271.5	0.01084	272.8	-0.04186	272.8	0.01026	213.15	-2.144	207.29	-3.602
1582	274.6	-0.06802	271.3	-0.5556	276.4	-0.01763	269.9	-0.03161	271.7	0.009519	273	-0.04008	273	0.01143	213.28	-2.144	207.41	-3.602
1583	274.8	-0.07229	271.5	-0.5495	276.6	-0.01808	270	-0.03058	271.9	0.01045	273.2	-0.0416	273.1	0.01056	213.4	-2.145	207.53	-3.603
1584	275	-0.07302	271.6	-0.5428	276.7	-0.0144	270.2	-0.03478	272	0.008028	273.3	-0.04194	273.3	0.01117	213.53	-2.145	207.66	-3.603
1585	275.1	-0.04436	271.8	-0.5408	276.9	-0.01606	270.4	-0.03421	272.2	0.01071	273.5	-0.04243	273.4	0.01216	213.65	-2.145	207.79	-3.603
1586	275.3	-0.02668	271.9	-0.5323	277.1	-0.01383	270.5	-0.03588	272.4	0.007007	273.7	-0.04483	273.6	0.0109	213.78	-2.145	207.91	-3.604
1587	275.5	-0.02506	272.1	-0.5273	277.2	-0.01397	270.7	-0.03932	272.5	0.008763	273.8	-0.04227	273.8	0.01044	213.9	-2.145	208.04	-3.604
1588	275.6	-0.03846	272.3	-0.5184	277.4	-0.01366	270.8	-0.03749	272.7	0.00732	274	-0.04471	273.9	0.009646	214.03	-2.145	208.17	-3.605
1589	275.8	-0.04885	272.4	-0.5091	277.6	-0.01175	271	-0.03943	272.9	0.00535	274.2	-0.04541	274.1	0.008722	214.15	-2.145	208.29	-3.605
1590	275.9	-0.05526	272.6	-0.5037	277.7	-0.01258	271.2	-0.04042	273	0.006925	274.3	-0.04478	274.3	0.009153	214.28	-2.145	208.41	-3.606
1591	276.1	-0.0577	272.7	-0.4936	277.9	-0.009406	271.3	-0.03853	273.2	0.004278	274.5	-0.04904	274.4	0.006229	214.41	-2.145	208.54	-3.606
1592	276.3	-0.05751	272.9	-0.484	278	-0.009318	271.5	-0.04232	273.3	0.008319	274.6	-0.04692	274.6	0.006087	214.53	-2.146	208.67	-3.607
1593	276.4	-0.04897	273.1	-0.4755	278.2	-0.008131	271.7	-0.04038	273.5	0.005043	274.8	-0.05071	274.8	0.003449	214.66	-2.146	208.79	-3.607
1594	276.6	-0.0395	273.2	-0.4655	278.4	-0.009205	271.8	-0.04185	273.7	0.008044	275	-0.05047	274.9	0.002453	214.78	-2.146	208.92	-3.608
1595	276.7	-0.02882	273.4	-0.4567	278.5	-0.008404	272	-0.03933	273.8	0.005099	275.1	-0.05052	275.1	0.003274	214.91	-2.146	209.05	-3.608
1596	276.9	-0.03029	273.6	-0.4489	278.7	-0.01133	272.1	-0.04084	274	0.004983	275.3	-0.05405	275.3	0.0005082	215.04	-2.146	209.17	-3.609
1597	277.1	-0.03411	273.7	-0.4421	278.8	-0.008699	272.3	-0.04133	274.2	0.003556	275.4	-0.05167	275.4	0.002274	215.17	-2.146	209.3	-3.609
1598	277.2	-0.04117	273.9	-0.4321	279	-0.009125	272.5	-0.04079	274.3	0.00144	275.6	-0.05339	275.6	0.001053	215.29	-2.146	209.43	-3.61
1599	277.4	-0.04306	274.1	-0.4219	279.2	-0.008623	272.6	-0.04431	274.5	0.004144	275.8	-0.05454	275.8	-0.001675	215.41	-2.147	209.55	-3.61
1600	277.6	-0.04132	274.2	-0.4112	279.3	-0.008669	272.8	-0.04319	274.6	0.0008504	275.9	-0.0555	275.9	0.0001345	215.54	-2.147	209.68	-3.611
1601	277.7	-0.03669	274.4	-0.4039	279.5	-0.009475	273	-0.04502	274.8	0.003806	276.1	-0.05862	276.1	-0.002063	215.66	-2.147	209.81	-3.611
1602	277.9	-0.03215	274.5	-0.3939	279.7	-0.00761	273.1	-0.04791	275	0.0008988	276.3	-0.05702	276.3	-0.003495	215.79	-2.147	209.93	-3.612
1603	278	-0.02967	274.7	-0.3834	279.8	-0.009015	273.3	-0.04426	275.2	0.0006557	276.4	-0.06171	276.4	-0.003265	215.92	-2.147	210.06	-3.612
1604	278.2	-0.02857	274.9	-0.3734	280	-0.005586	273.4	-0.04786	275.3	0.000825	276.6	-0.06059	276.6	-0.006726	216.04	-2.147	210.18	-3.613
1605	278.4	-0.02552	275	-0.3663	280.2	-0.005963	273.6	-0.0461	275.5	-0.0001207	276.7	-0.06495	276.7	-0.004994	216.17	-2.147	210.31	-3.613
1606	278.5	-0.02252	275.2	-0.3573	280.3	-0.005471	273.8	-0.04671	275.6	0.00199	276.9	-0.06326	276.9	-0.009329	216.3	-2.147	210.44	-3.614
1607	278.7	-0.02643	275.4	-0.3455	280.5	-0.008531	273.9	-0.04784	275.8	-0.001159	277.1	-0.06518	277.1	-0.008193	216.42	-2.148	210.56	-3.614
1608	278.9	-0.02441	275.5	-0.3356	280.6	-0.008179	274.1	-0.04614	275.9	0.001526	277.2	-0.06717	277.2	-0.01009	216.55	-2.148	210.69	-3.615
1609	279	-0.02192	275.7	-0.3245	280.8	-0.01232	274.2	-0.04756	276.1	-0.001672	277.4	-0.0675	277.4	-0.007191	216.67	-2.148	210.81	-3.615
1610	279.2	-0.01715	275.9	-0.3165	281	-0.01288	274.4	-0.04407	276.3	-0.0004464	277.6	-0.06953	277.6	-0.007641	216.8	-2.148	210.94	-3.616
1611	279.3	-0.009106	276	-0.3069	281.1	-0.01755	274.6	-0.04538	276.4	-0.0005576	277.7	-0.06933	277.7	-0.007017	216.93	-2.148	211.06	-3.616
1612	279.5	-0.004539	276.2	-0.2966	281.3	-0.01591	274.7	-0.04332	276.6	-0.001257	277.9	-0.07444	277.9	-0.004797	217.05	-2.148	211.19	-3.617
1613	279.7	-0.004169	276.3	-0.2892	281.5	-0.02041	274.9	-0.04501	276.7	-0.0007456	278	-0.07469	278	-0.004878	217.18	-2.148	211.32	-3.617
1614	279.8	-0.004135	276.5	-0.2794	281.6	-0.0196	275.1	-0.04295	276.9	-0.00274	278.2	-0.07924	278.2	-0.00289	217.3	-2.148	211.45	-3.618
1615	280	-0.004424	276.7	-0.27	281.8	-0.02364	275.2	-0.04574	277.1	-0.003036	278.4	-0.07838	278.4	-0.00394	217.43	-2.149	211.57	-3.618
1616	280.1	-0.006125	276.8	-0.2606	282	-0.02242	275.4	-0.04395	277.3	-0.005676	278.5	-0.0832	278.5	-0.001404	217.55	-2.149	211.69	-3.619
1617	280.3	-0.006872	277	-0.2527	282.1	-0.02531	275.6	-0.04553	277.4	-0.005143	278.7	-0.08187	278.7	-0.001611	217.68	-2.149	211.82	-3.62
1618	280.5	-0.01348	277.2	-0.243	282.3	-0.02519	275.7	-0.04304	277.6	-0.00438	278.8	-0.08736	278.9	-0.001399	217.81	-2.149	211.94	-3.62
1619	280.6	-0.01979	277.3	-0.232	282.5	-0.02895	275.9	-0.04452	277.7	-0.007736	279	-0.08716	279	0.0007478	217.93	-2.149	212.07	-3.621
1620	280.8	-0.02349	277.5	-0.2222	282.6	-0.0273	276.1	-0.0428	277.9	-0.004228	279.2	-0.09211	279.2	-5.299e-05	218.06	-2.149	212.2	-3.621
1621	281	-0.02326	277.7	-0.2101	282.8	-0.03103	276.2	-0.04297	278	-0.008036	279.3	-0.09434	279.4	0.00294	218.18	-2.149	212.32	-3.622
1622	281.1	-0.02053	277.8	-0.2011	282.9	-0.02864	276.4	-0.0444	278.2	-0.007284	279.5	-0.09808	279.5	0.001428	218.31	-2.149	212.45	-3.622
1623	281.3	-0.01703	277.9	-0.1941	283.1	-0.0323	276.5	-0.04373	278.4	-0.008437	279.7	-0.1004	279.7	0.003748	218.43	-2.15	212.57	-3.623
1624	281.5	-0.0107	278.1	-0.1842	283.3	-0.03162	276.7	-0.04649	278.5	-0.01003	279.8	-0.1026	279.9	0.003664	218.56	-2.15	212.7	-3.623
1625	281.6	-0.004131	278.3	-0.1757	283.4	-0.03428	276.8	-0.04416	278.7	-0.008309	280	-0.1057	280	0.005013	218.69	-2.15	212.82	-3.624
1626	281.8	0.001466	278.4	-0.1686	283.6	-0.03361	277	-0.04525	278.9	-0.01215	280.2	-0.1066	280.2	0.007575	218.81	-2.15	212.95	-3.624
1627	281.9	0.006216	278.6	-0.1589	283.7	-0.03562	277.2	-0.04352	279	-0.01101	280.3	-0.1121	280.3	0.004708	218.94	-2.15	213.08	-3.625
1628	282.1	0.01144	278.8	-0.149	283.9	-0.03697	277.3	-0.04441	279.2	-0.01209	280.5	-0.1141	280.5	0.008025	219.07	-2.15	213.2	-3.625
1629	282.3	0.01244	278.9	-0.1376	284.1	-0.0408	277.5	-0.04339	279.3	-0.0121	280.6	-0.119	280.7	0.00491	219.19	-2.15	213.33	-3.626
1630	282.4	0.01542	279.1	-0.129	284.2	-0.04063	277.7	-0.04318	279.5	-0.01162	280.8	-0.1187	280.8	0.006692	219.31	-2.151	213.46	-3.626
1631	282.6	0.01357	279.3	-0.121	284.4	-0.04416	277.8	-0.0446	279.7	-0.01291	281	-0.1203	281	0.004453	219.44	-2.151	213.58	-3.627
1632	282.8	0.01607	279.4	-0.1125	284.6	-0.04386	278	-0.04167	279.8	-0.01085	281.1	-0.1227	281.2	0.005908	219.56	-2.151	213.71	-3.627
1633	282.9	0.01636	279.6	-0.109	284.7	-0.04839	278.1	-0.04297	280	-0.01333	281.3	-0.1239	281.3	0.003462	219.7	-2.151	213.84	-3.628
1634	283.1	0.01546	279.8	-0.1034	284.9	-0.04867	278.3	-0.04116	280.2	-0.01179	281.5	-0.1266	281.5	0.003004	219.82	-2.151	213.96	-3.629
1635	283.2	0.008762	279.9	-0.09736	285.1	-0.05142	278.5	-0.04366	280.3	-0.012	281.6	-0.1282	281.7	0.001517	219.94	-2.151	214.09	-3.629
1636	283.4	0.004944	280.1	-0.09103	285.2	-0.05013	278.6	-0.04011	280.5	-0.01109	281.8	-0.13	281.8	0.001153	220.07	-2.151	214.21	-3.63
1637	283.6	0.004399	280.3	-0.08397	285.4	-0.0536	278.8	-0.04291	280.6	-0.008698	281.9	-0.1323	282	0.002267	220.19	-2.152	214.34	-3.63
1638	283.8	-4.228e-05	280.4	-0.07426	285.6	-0.05236	279	-0.04083	280.8	-0.01054	282.1	-0.1328	282.1	-0.0002264	220.32	-2.152	214.47	-3.631
1639	283.9	-0.001816	280.6	-0.06396	285.7	-0.05693	279.1	-0.04299	281	-0.00782	282.2	-0.1338	282.3	0.001748	220.45	-2.152	214.59	-3.631
1640	284.1	-0.003686	280.7	-0.05446	285.9	-0.05775	279.3	-0.04063	281.1	-0.009078	282.4	-0.1342	282.5	0.002931	220.57	-2.152	214.72	-3.632
1641	284.2	-0.007957	280.9	-0.04368	286.1	-0.06142	279.5	-0.04078	281.3	-0.007744	282.6	-0.1382	282.6	0.00318	220.7	-2.152	214.84	-3.633
1642	284.4	-0.009695	281.1	-0.03469	286.2	-0.06083	279.6	-0.03765	281.5	-0.006219	282.7	-0.1397	282.8	0.005206	220.82	-2.152	214.97	-3.633
1643	284.6	-0.01222	281.2	-0.02438	286.4	-0.0574	279.8	-0.03644	281.6	-0.007477	282.9	-0.1427	282.9	0.004048	220.95	-2.152	215.1	-3.634
1644	284.7	-0.01932	281.4	-0.01799	286.5	-0.04495	280	-0.03378	281.8	-0.00414	283	-0.144	283.1	0.007006	221.08	-2.153	215.22	-3.634
1645	284.9	-0.02541	281.5	-0.01744	286.7	-0.03345	280.1	-0.03296	282	-0.006367	283.2	-0.1458	283.3	0.004985	221.2	-2.153	215.35	-3.635
1646	285	-0.03148	281.7	-0.01419	286.9	-0.02575	280.3	-0.03184	282.1	-0.00281	283.4	-0.1491	283.4	0.007261	221.33	-2.153	215.47	-3.636
1647	285.2	-0.0382	281.9	-0.01644	287	-0.02171	280.4	-0.02877	282.3	-0.003687	283.5	-0.1501	283.6	0.004111	221.45	-2.153	215.6	-3.636
1648	285.4	-0.04506	282	-0.01316	287.2	-0.01764	280.6	-0.02999	282.5	-0.003886	283.7	-0.1531	283.8	0.006388	221.58	-2.153	215.73	-3.637
1649	285.5	-0.04693	282.2	-0.01541	287.4	-0.0201	280.8	-0.02714	282.6	-0.001293	283.8	-0.1556	283.9	0.003078	221.71	-2.153	215.85	-3.637
1650	285.7	-0.04788	282.4	-0.01435	287.5	-0.01842	280.9	-0.02899	282.8	-0.0009889	284	-0.1566	284.1	0.003722	221.83	-2.153	215.98	-3.638
1651	285.9	-0.04929	282.5	-0.01573	287.7	-0.01832	281.1	-0.02785	282.9	0.001398	284.2	-0.1605	284.3	0.00146	221.96	-2.153	216.11	-3.638
1652	286	-0.0487	282.7	-0.01658	287.8	-0.02302	281.2	-0.02794	283.1	-0.0007629	284.3	-0.1599	284.4	0.000864	222.09	-2.153	216.23	-3.639
1653	286.2	-0.04822	282.8	-0.01542	288	-0.0215	281.4	-0.02812	283.3	-0.0005007	284.5	-0.1623	284.6	0.0005378	222.22	-2.154	216.35	-3.64
1654	286.3	-0.04651	283	-0.01733	288.2	-0.02155	281.6	-0.02674	283.4	0.001435	284.6	-0.163	284.7	-0.0008365	222.34	-2.154	216.49	-3.64
1655	286.5	-0.04442	283.2	-0.01457	288.4	-0.02447	281.7	-0.02879	283.6	-0.0007692	284.8	-0.1655	284.9	0.0002321	222.47	-2.154	216.61	-3.641
1656	286.7	-0.04159	283.3	-0.01568	288.5	-0.02174	281.9	-0.027	283.8	0.00148	285	-0.1689	285.1	-0.001316	222.59	-2.154	216.74	-3.641
1657	286.8	-0.04221	283.5	-0.01255	288.7	-0.02269	282.1	-0.02984	283.9	0.001112	285.1	-0.1699	285.2	0.001224	222.72	-2.154	216.86	-3.642
1658	287	-0.03979	283.7	-0.01348	288.8	-0.01944	282.2	-0.02655	284.1	0.002962	285.3	-0.1718	285.4	-0.0008344	222.85	-2.154	216.99	-3.643
1659	287.2	-0.03651	283.8	-0.01112	289	-0.02132	282.4	-0.02876	284.3	0.004489	285.5	-0.1726	285.5	0.0008349	222.97	-2.155	217.12	-3.643
1660	287.3	-0.03269	284	-0.01494	289.2	-0.01896	282.5	-0.0257	284.4	0.003332	285.6	-0.1743	285.7	0.0004344	223.09	-2.155	217.24	-3.644
1661	287.5	-0.02791	284.1	-0.01554	289.3	-0.0185	282.7	-0.02643	284.6	0.006637	285.8	-0.1764	285.9	0.00068	223.22	-2.155	217.37	-3.644
1662	287.7	-0.02225	284.3	-0.01582	289.5	-0.01684	282.9	-0.02356	284.8	0.003855	286	-0.1755	286	0.001531	223.35	-2.155	217.49	-3.645
1663	287.8	-0.01878	284.5	-0.01999	289.7	-0.01625	283	-0.02487	284.9	0.007804	286.1	-0.1774	286.2	0.0003804	223.48	-2.155	217.62	-3.646
1664	288	-0.01684	284.6	-0.01991	289.8	-0.01566	283.2	-0.02242	285.1	0.00669	286.3	-0.1781	286.4	0.002044	223.6	-2.155	217.74	-3.646
1665	288.1	-0.02308	284.8	-0.01928	290	-0.01313	283.4	-0.02278	285.2	0.006006	286.4	-0.1806	286.5	0.001004	223.73	-2.155	217.87	-3.647
1666	288.3	-0.02434	285	-0.02141	290.1	-0.01628	283.5	-0.01994	285.4	0.00756	286.6	-0.1797	286.7	0.0004833	223.85	-2.155	217.99	-3.648
1667	288.5	-0.02559	285.1	-0.01792	290.3	-0.01314	283.7	-0.02124	285.6	0.005563	286.8	-0.1787	286.9	-0.0008443	223.98	-2.156	218.12	-3.648
1668	288.6	-0.02803	285.3	-0.01973	290.4	-0.01448	283.8	-0.01864	285.7	0.003503	286.9	-0.1776	287	-0.004245	224.1	-2.156	218.25	-3.649
1669	288.8	-0.02606	285.4	-0.01624	290.6	-0.0157	284	-0.02048	285.9	0.006509	287.1	-0.1746	287.2	-0.003174	224.23	-2.156	218.37	-3.65
1670	289	-0.02508	285.6	-0.0177	290.8	-0.01435	284.2	-0.01892	286.1	0.004861	287.3	-0.1775	287.3	-0.005833	224.36	-2.156	218.5	-3.65
1671	289.1	-0.02576	285.8	-0.01482	291	-0.01704	284.3	-0.02211	286.2	0.002853	287.4	-0.1755	287.5	-0.001734	224.48	-2.156	218.62	-3.651
1672	289.3	-0.02902	285.9	-0.01575	291.1	-0.01632	284.5	-0.01948	286.4	0.005292	287.6	-0.1797	287.7	-0.00541	224.61	-2.156	218.75	-3.652
1673	289.4	-0.03561	286.1	-0.01323	291.3	-0.01637	284.7	-0.02207	286.6	0.003319	287.7	-0.1782	287.8	-0.003248	224.73	-2.156	218.88	-3.652
1674	289.6	-0.04429	286.3	-0.01117	291.5	-0.0179	284.8	-0.02005	286.7	0.0009221	287.9	-0.1791	288	-0.004826	224.85	-2.157	219	-3.653
1675	289.8	-0.04621	286.4	-0.01123	291.6	-0.01529	285	-0.02108	286.9	0.0006981	288.1	-0.178	288.1	-0.002368	224.98	-2.157	219.13	-3.654
1676	289.9	-0.04913	286.6	-0.007453	291.8	-0.01818	285.2	-0.01732	287	0.0009332	288.2	-0.1788	288.3	-0.005415	225.11	-2.157	219.26	-3.654
1677	290.1	-0.04774	286.7	-0.01069	292	-0.01422	285.3	-0.01628	287.2	-0.002289	288.4	-0.1788	288.5	-0.002427	225.24	-2.157	219.38	-3.655
1678	290.3	-0.0486	286.9	-0.007842	292.1	-0.01415	285.5	-0.01613	287.4	-0.0003088	288.6	-0.1783	288.6	-0.005972	225.36	-2.157	219.5	-3.656
1679	290.4	-0.04803	287.1	-0.009756	292.3	-0.009997	285.6	-0.01352	287.5	0.001288	288.7	-0.1787	288.8	-0.002946	225.49	-2.157	219.63	-3.656
1680	290.6	-0.04636	287.2	-0.008418	292.4	-0.01316	285.8	-0.01488	287.7	-0.001243	288.9	-0.1744	289	-0.005639	225.61	-2.157	219.76	-3.657
1681	290.8	-0.04525	287.4	-0.008103	292.6	-0.0112	286	-0.01284	287.8	0.001056	289.1	-0.1722	289.1	-0.003909	225.74	-2.158	219.88	-3.658
1682	290.9	-0.04438	287.5	-0.008168	292.8	-0.01093	286.1	-0.01552	288	0.0005262	289.2	-0.173	289.3	-0.007203	225.87	-2.158	220.01	-3.658
1683	291.1	-0.04217	287.7	-0.006696	292.9	-0.01149	286.3	-0.01327	288.2	-0.002534	289.4	-0.1692	289.5	-0.007034	225.99	-2.158	220.13	-3.659
1684	291.2	-0.04082	287.9	-0.006583	293.1	-0.009224	286.5	-0.01516	288.3	-0.0009761	289.5	-0.1657	289.6	-0.008331	226.12	-2.158	220.26	-3.66
1685	291.4	-0.04161	288	-0.004539	293.3	-0.01121	286.6	-0.01294	288.5	-0.001974	289.7	-0.1675	289.8	-0.008354	226.24	-2.158	220.39	-3.66
1686	291.6	-0.04058	288.2	-0.003865	293.4	-0.006776	286.8	-0.0158	288.6	-0.00425	289.8	-0.1658	289.9	-0.008164	226.37	-2.158	220.51	-3.661
1687	291.7	-0.04543	288.4	-0.003398	293.6	-0.006079	287	-0.01485	288.8	-0.004211	290	-0.1644	290.1	-0.009693	226.5	-2.158	220.64	-3.662
1688	291.9	-0.04324	288.5	-0.00124	293.8	-0.003469	287.1	-0.01626	289	-0.003196	290.2	-0.1644	290.3	-0.009535	226.62	-2.159	220.76	-3.663
1689	292.1	-0.04437	288.7	-0.002128	293.9	-0.003906	287.3	-0.01365	289.1	-0.006483	290.4	-0.1614	290.4	-0.01129	226.74	-2.159	220.89	-3.663
1690	292.2	-0.04555	288.9	-0.0001453	294.1	-0.0007703	287.4	-0.01317	289.3	-0.008391	290.5	-0.1622	290.6	-0.009689	226.87	-2.159	221.02	-3.664
1691	292.4	-0.04374	289	-0.001142	294.2	-0.00173	287.6	-0.009709	289.5	-0.00609	290.7	-0.1613	290.8	-0.01404	227	-2.159	221.14	-3.665
1692	292.5	-0.0466	289.2	-0.002542	294.4	0.002504	287.7	-0.01206	289.6	-0.008132	290.8	-0.1605	290.9	-0.01172	227.12	-2.159	221.27	-3.665
1693	292.7	-0.04542	289.3	-0.0006879	294.6	-0.0003531	287.9	-0.009232	289.8	-0.01094	291	-0.1633	291.1	-0.01513	227.25	-2.159	221.39	-3.666
1694	292.9	-0.04932	289.5	-0.004816	294.7	-0.00457	288.1	-0.009858	290	-0.008765	291.2	-0.1594	291.3	-0.01363	227.38	-2.16	221.52	-3.667
1695	293.1	-0.04761	289.7	-0.0007513	294.9	-0.005835	288.2	-0.008442	290.1	-0.009052	291.3	-0.1615	291.4	-0.0162	227.5	-2.16	221.65	-3.668
1696	293.2	-0.04694	289.8	-0.003523	295.1	-0.009235	288.4	-0.006722	290.3	-0.01201	291.5	-0.1587	291.6	-0.01432	227.63	-2.16	221.77	-3.668
1697	293.4	-0.04567	290	-0.0003189	295.2	-0.012	288.6	-0.007404	290.4	-0.009992	291.7	-0.1562	291.8	-0.01568	227.75	-2.16	221.9	-3.669
1698	293.5	-0.04443	290.2	-0.00302	295.4	-0.01557	288.7	-0.005204	290.6	-0.01087	291.8	-0.1575	291.9	-0.01705	227.87	-2.16	222.02	-3.67
1699	293.7	-0.04219	290.3	9.029e-06	295.6	-0.01868	288.9	-0.00748	290.8	-0.01356	292	-0.1533	292.1	-0.01668	228	-2.16	222.15	-3.671
1700	293.9	-0.04231	290.5	-0.001542	295.7	-0.02268	289.1	-0.007381	290.9	-0.01389	292.1	-0.1549	292.2	-0.01836	228.12	-2.16	222.27	-3.671
1701	294	-0.04	290.6	-0.001587	295.9	-0.02566	289.2	-0.00734	291.1	-0.01353	292.3	-0.1549	292.4	-0.01821	228.25	-2.161	222.4	-3.672
1702	294.2	-0.03943	290.8	-0.0003982	296.1	-0.02559	289.4	-0.007223	291.3	-0.0162	292.5	-0.1534	292.6	-0.02125	228.38	-2.161	222.53	-3.673
1703	294.4	-0.04082	291	-0.001286	296.2	-0.02641	289.5	-0.007144	291.4	-0.01791	292.6	-0.1558	292.7	-0.01965	228.5	-2.161	222.65	-3.674
1704	294.5	-0.04048	291.1	0.000683	296.4	-0.02891	289.7	-0.01033	291.6	-0.01564	292.8	-0.1529	292.9	-0.02297	228.63	-2.161	222.78	-3.675
1705	294.7	-0.03736	291.3	-0.002606	296.6	-0.02874	289.9	-0.008068	291.8	-0.01518	292.9	-0.1522	293.1	-0.02107	228.75	-2.161	222.9	-3.675
1706	294.8	-0.03606	291.5	-0.001017	296.7	-0.02762	290	-0.01001	291.9	-0.01755	293.1	-0.1529	293.2	-0.02271	228.88	-2.161	223.03	-3.676
1707	295	-0.03714	291.6	-0.002763	296.9	-0.02995	290.2	-0.00714	292.1	-0.01682	293.3	-0.1523	293.4	-0.02209	229	-2.161	223.16	-3.677
1708	295.2	-0.03639	291.8	-0.002927	297	-0.02778	290.4	-0.009482	292.2	-0.01281	293.4	-0.1532	293.6	-0.02402	229.13	-2.162	223.28	-3.678
1709	295.3	-0.03533	292	-0.001456	297.2	-0.02842	290.5	-0.007929	292.4	-0.0124	293.6	-0.1496	293.7	-0.02282	229.26	-2.162	223.4	-3.678
1710	295.5	-0.03738	292.1	-0.003035	297.4	-0.02879	290.7	-0.007512	292.6	-0.0136	293.8	-0.1537	293.9	-0.02445	229.38	-2.162	223.53	-3.679
1711	295.7	-0.03644	292.3	-0.0007833	297.5	-0.02728	290.9	-0.007021	292.7	-0.01124	293.9	-0.1499	294.1	-0.02732	229.51	-2.162	223.66	-3.68
1712	295.8	-0.04253	292.4	-0.003357	297.7	-0.03047	291	-0.005254	292.9	-0.008946	294.1	-0.1519	294.2	-0.02532	229.63	-2.162	223.78	-3.681
1713	296	-0.04806	292.6	-0.001416	297.9	-0.03048	291.2	-0.006284	293.1	-0.01051	294.3	-0.1503	294.4	-0.02733	229.76	-2.162	223.9	-3.682
1714	296.2	-0.04928	292.7	-0.002186	298	-0.03063	291.3	-0.006062	293.2	-0.01068	294.4	-0.1493	294.6	-0.02614	229.89	-2.162	224.03	-3.683
1715	296.3	-0.05246	292.9	-0.001243	298.2	-0.0334	291.5	-0.006535	293.4	-0.005405	294.6	-0.1508	294.7	-0.02919	230.01	-2.163	224.16	-3.683
1716	296.5	-0.05172	293.1	-0.0003149	298.4	-0.03506	291.7	-0.005785	293.6	-0.006097	294.8	-0.1495	294.9	-0.02722	230.14	-2.163	224.29	-3.684
1717	296.7	-0.05382	293.2	0.000672	298.5	-0.03423	291.8	-0.006671	293.7	-0.0076	294.9	-0.1525	295	-0.03017	230.26	-2.163	224.41	-3.685
1718	296.8	-0.05322	293.4	0.001665	298.7	-0.03608	292	-0.008347	293.9	-0.005696	295.1	-0.15	295.2	-0.0292	230.39	-2.163	224.54	-3.686
1719	297	-0.05245	293.6	0.001368	298.9	-0.03913	292.2	-0.00685	294.1	-0.003801	295.2	-0.1533	295.4	-0.03253	230.51	-2.163	224.66	-3.687
1720	297.1	-0.05456	293.7	0.002452	299	-0.03818	292.3	-0.008993	294.2	-0.004443	295.4	-0.1515	295.5	-0.03177	230.64	-2.163	224.79	-3.688
1721	297.3	-0.05113	293.9	0.000587	299.2	-0.03775	292.5	-0.00669	294.4	-0.006408	295.6	-0.1551	295.7	-0.02931	230.77	-2.163	224.91	-3.689
1722	297.4	-0.05358	294.1	-0.0007628	299.3	-0.04079	292.6	-0.01074	294.6	-0.00278	295.7	-0.1545	295.9	-0.03048	230.89	-2.164	225.04	-3.689
1723	297.6	-0.05306	294.2	-0.001424	299.5	-0.03898	292.8	-0.009655	294.7	-0.001164	295.9	-0.157	296	-0.02624	231.02	-2.164	225.16	-3.69
1724	297.8	-0.057	294.4	-0.005564	299.7	-0.0395	293	-0.01237	294.9	-0.001985	296	-0.158	296.2	-0.02855	231.14	-2.164	225.29	-3.691
1725	297.9	-0.05736	294.5	-0.003464	299.8	-0.04272	293.1	-0.0124	295	-0.002657	296.2	-0.1588	296.3	-0.02578	231.27	-2.164	225.41	-3.692
1726	298.1	-0.06267	294.7	-0.004786	300	-0.04186	293.3	-0.0119	295.2	0.0001603	296.4	-0.1616	296.5	-0.02676	231.4	-2.164	225.54	-3.693
1727	298.3	-0.06162	294.9	-0.006072			293.5	-0.01452	295.4	0.001158	296.6	-0.164	296.7	-0.02455	231.52	-2.164	225.67	-3.694
1728	298.4	-0.06733	295	-0.004325			293.6	-0.01228	295.5	-0.0004098	296.7	-0.1657	296.8	-0.02329	231.65	-2.165	225.79	-3.695
1729	298.6	-0.06393	295.2	-0.00732			293.8	-0.0124	295.7	-0.002617	296.9	-0.17	297	-0.02118	231.77	-2.165	225.92	-3.696
1730	298.7	-0.06947	295.4	-0.005227			293.9	-0.0115	295.8	-0.004262	297	-0.1708	297.1	-0.0199	231.9	-2.165	226.04	-3.697
1731	298.9	-0.0681	295.5	-0.007372			294.1	-0.01026	296	-0.005168	297.2	-0.1742	297.3	-0.02082	232.02	-2.165	226.17	-3.697
1732	299.1	-0.06723	295.7	-0.005589			294.3	-0.01097	296.2	-0.004398	297.4	-0.1748	297.5	-0.01837	232.15	-2.165	226.3	-3.698
1733	299.2	-0.0686	295.9	-0.00547			294.4	-0.009133	296.3	-0.003715	297.5	-0.1768	297.6	-0.02064	232.27	-2.165	226.42	-3.699
1734	299.4	-0.07542	296	-0.005724			294.6	-0.01107	296.5	-0.004185	297.7	-0.1804	297.8	-0.0185	232.4	-2.165	226.55	-3.7
1735	299.6	-0.07458	296.2	-0.004345			294.7	-0.01131	296.7	-0.006598	297.8	-0.1798	298	-0.01892	232.53	-2.166	226.67	-3.701
1736	299.7	-0.06777	296.4	-0.005			294.9	-0.01141	296.8	-0.007015	298	-0.1838	298.1	-0.0184	232.65	-2.166	226.8	-3.702
1737	299.9	-0.06314	296.5	-0.003254			295.1	-0.01391	297	-0.003933	298.1	-0.1847	298.3	-0.01644	232.78	-2.166	226.92	-3.703
			296.7	-0.005479			295.2	-0.01207	297.1	-0.003004	298.3	-0.1873	298.5	-0.01851	232.9	-2.166	227.05	-3.704
			296.8	-0.0001623			295.4	-0.0157	297.3	-0.004495	298.5	-0.1898	298.6	-0.01604	233.03	-2.166	227.17	-3.705
			297	-0.004157			295.6	-0.01482	297.5	-0.006768	298.6	-0.1915	298.8	-0.01718	233.16	-2.166	227.3	-3.706
			297.1	-0.009452			295.7	-0.017	297.6	-0.006389	298.8	-0.1959	299	-0.01662	233.28	-2.166	227.42	-3.707
			297.3	-0.004747			295.9	-0.01789	297.8	-0.003229	298.9	-0.1987	299.1	-0.01495	233.41	-2.167	227.55	-3.708
			297.5	0.001398			296.1	-0.0177	298	-0.003667	299.1	-0.1997	299.3	-0.01615	233.53	-2.167	227.67	-3.709
			297.6	0.001108			296.2	-0.01725	298.1	-0.005607	299.3	-0.2039	299.4	-0.01162	233.65	-2.167	227.8	-3.711
			297.8	-0.0006733			296.4	-0.01731	298.3	-0.007347	299.4	-0.2076	299.6	-0.01186	233.78	-2.167	227.93	-3.712
			298	-0.002863			296.6	-0.01917	298.5	-0.007784	299.6	-0.2077	299.8	-0.008538	233.91	-2.167	228.05	-3.713
			298.1	-0.006308			296.7	-0.01821	298.6	-0.00728	299.8	-0.2125	299.9	-0.008452	234.04	-2.167	228.17	-3.714
			298.3	-0.01009			296.9	-0.01994	298.8	-0.005924	299.9	-0.2146			234.16	-2.167	228.3	-3.715
			298.5	-0.0097			297	-0.01731	298.9	-0.006957					234.29	-2.168	228.43	-3.716
			298.6	-0.01073			297.2	-0.02035	299.1	-0.009384					234.41	-2.168	228.55	-3.717
			298.8	-0.01224			297.4	-0.0188	299.3	-0.00962					234.54	-2.168	228.67	-3.718
			299	-0.009733			297.5	-0.0224	299.4	-0.008505					234.66	-2.168	228.8	-3.719
			299.1	-0.01218			297.7	-0.02594	299.6	-0.007326					234.79	-2.168	228.92	-3.72
			299.3	-0.01017			297.9	-0.02979	299.8	-0.00773					234.91	-2.169	229.05	-3.721
			299.4	-0.01292			298	-0.03373	300	-0.01014					235.04	-2.169	229.18	-3.723
			299.6	-0.01846			298.2	-0.03564							235.17	-2.169	229.3	-3.724
			299.8	-0.02107			298.3	-0.03523							235.29	-2.169	229.43	-3.725
			299.9	-0.01276			298.5	-0.03511							235.42	-2.169	229.55	-3.726
							298.7	-0.03566							235.54	-2.169	229.68	-3.727
							298.8	-0.03578							235.67	-2.169	229.8	-3.729
							299	-0.03498							235.79	-2.17	229.93	-3.73
							299.2	-0.03505							235.92	-2.17	230.05	-3.731
							299.3	-0.03585							236.05	-2.17	230.18	-3.732
							299.5	-0.03559							236.18	-2.17	230.3	-3.734
							299.6	-0.0371							236.3	-2.17	230.43	-3.735
							299.8	-0.03615							236.43	-2.17	230.55	-3.736
							300	-0.04103							236.55	-2.17	230.67	-3.738
															236.68	-2.171	230.8	-3.739
															236.8	-2.171	230.93	-3.74
															236.92	-2.171	231.05	-3.742
															237.05	-2.171	231.18	-3.743
															237.18	-2.171	231.3	-3.745
															237.3	-2.171	231.43	-3.746
															237.43	-2.172	231.55	-3.747
															237.55	-2.172	231.68	-3.749
															237.67	-2.172	231.81	-3.75
															237.8	-2.172	231.93	-3.752
															237.93	-2.172	232.05	-3.754
															238.05	-2.172	232.17	-3.755
															238.18	-2.173	232.3	-3.757
															238.31	-2.173	232.43	-3.758
															238.43	-2.173	232.55	-3.76
															238.56	-2.173	232.68	-3.762
															238.68	-2.173	232.8	-3.763
															238.8	-2.173	232.92	-3.765
															238.93	-2.173	233.05	-3.767
															239.06	-2.174	233.17	-3.769
															239.18	-2.174	233.3	-3.77
															239.31	-2.174	233.42	-3.772
															239.43	-2.174	233.55	-3.774
															239.56	-2.174	233.67	-3.776
															239.68	-2.175	233.8	-3.778
															239.81	-2.175	233.92	-3.78
															239.94	-2.175	234.05	-3.782
															240.06	-2.175	234.17	-3.784
															240.19	-2.175	234.3	-3.786
															240.32	-2.175	234.42	-3.788
															240.44	-2.176	234.54	-3.79
															240.57	-2.176	234.67	-3.792
															240.69	-2.176	234.8	-3.794
															240.82	-2.176	234.92	-3.797
															240.95	-2.176	235.05	-3.799
															241.07	-2.176	235.17	-3.801
															241.2	-2.177	235.29	-3.804
															241.32	-2.177	235.41	-3.806
															241.45	-2.177	235.54	-3.808
															241.57	-2.177	235.66	-3.811
															241.7	-2.177	235.79	-3.814
															241.83	-2.177	235.91	-3.816
															241.95	-2.178	236.04	-3.819
															242.08	-2.178	236.16	-3.822
															242.2	-2.178	236.28	-3.825
															242.33	-2.178	236.4	-3.827
															242.46	-2.178	236.53	-3.83
															242.58	-2.178	236.65	-3.833
															242.71	-2.179	236.77	-3.836
															242.83	-2.179	236.9	-3.839
															242.96	-2.179	237.02	-3.843
															243.08	-2.179	237.15	-3.846
															243.21	-2.179	237.27	-3.849
															243.34	-2.179	237.39	-3.852
															243.46	-2.18	237.51	-3.856
															243.59	-2.18	237.64	-3.859
															243.72	-2.18	237.76	-3.863
															243.84	-2.18	237.88	-3.867
															243.97	-2.18	238.01	-3.87
															244.09	-2.18	238.13	-3.874
															244.22	-2.181	238.25	-3.878
															244.35	-2.181	238.38	-3.882
															244.47	-2.181	238.5	-3.886
															244.6	-2.181	238.62	-3.89
															244.72	-2.181	238.74	-3.895
															244.85	-2.182	238.86	-3.899
															244.98	-2.182	238.99	-3.904
															245.1	-2.182	239.11	-3.908
															245.23	-2.182	239.23	-3.913
															245.36	-2.182	239.35	-3.918
															245.48	-2.182	239.47	-3.923
															245.6	-2.183	239.59	-3.928
															245.73	-2.183	239.72	-3.933
															245.86	-2.183	239.84	-3.938
															245.98	-2.183	239.95	-3.943
															246.11	-2.183	240.08	-3.949
															246.24	-2.184	240.2	-3.955
															246.36	-2.184	240.32	-3.96
															246.49	-2.184	240.44	-3.966
															246.61	-2.184	240.56	-3.972
															246.74	-2.184	240.68	-3.978
															246.87	-2.184	240.8	-3.985
															246.99	-2.185	240.92	-3.991
															247.12	-2.185	241.05	-3.997
															247.25	-2.185	241.16	-4.004
															247.37	-2.185	241.28	-4.011
															247.5	-2.185	241.4	-4.018
															247.62	-2.186	241.52	-4.025
															247.75	-2.186	241.64	-4.033
															247.87	-2.186	241.76	-4.04
															248	-2.186	241.88	-4.048
															248.12	-2.186	242	-4.056
															248.25	-2.186	242.12	-4.064
															248.38	-2.187	242.24	-4.072
															248.5	-2.187	242.35	-4.08
															248.63	-2.187	242.47	-4.089
															248.76	-2.187	242.59	-4.098
															248.88	-2.187	242.71	-4.107
															249.01	-2.188	242.83	-4.116
															249.13	-2.188	242.95	-4.125
															249.26	-2.188	243.07	-4.134
															249.38	-2.188	243.18	-4.144
															249.51	-2.188	243.3	-4.154
															249.63	-2.189	243.42	-4.163
															249.76	-2.189	243.54	-4.173
															249.88	-2.189	243.66	-4.183
															250.01	-2.189	243.78	-4.194
															250.14	-2.189	243.89	-4.204
															250.26	-2.19	244.01	-4.215
															250.39	-2.19	244.12	-4.226
															250.51	-2.19	244.24	-4.237
															250.64	-2.19	244.36	-4.248
															250.76	-2.19	244.47	-4.26
															250.89	-2.19	244.59	-4.271
															251.02	-2.191	244.71	-4.283
															251.14	-2.191	244.82	-4.295
															251.27	-2.191	244.94	-4.308
															251.39	-2.191	245.05	-4.32
															251.52	-2.191	245.17	-4.333
															251.65	-2.192	245.28	-4.346
															251.77	-2.192	245.4	-4.36
															251.89	-2.192	245.52	-4.373
															252.02	-2.192	245.63	-4.386
															252.15	-2.192	245.74	-4.4
															252.27	-2.193	245.86	-4.414
															252.4	-2.193	245.97	-4.428
															252.52	-2.193	246.09	-4.442
															252.65	-2.193	246.2	-4.456
															252.77	-2.193	246.32	-4.47
															252.9	-2.194	246.43	-4.485
															253.03	-2.194	246.55	-4.499
															253.15	-2.194	246.66	-4.513
															253.28	-2.194	246.78	-4.527
															253.4	-2.194	246.89	-4.542
															253.53	-2.195	247.01	-4.556
															253.65	-2.195	247.13	-4.569
															253.78	-2.195	247.25	-4.583
															253.91	-2.195	247.36	-4.596
															254.03	-2.195	247.48	-4.608
															254.16	-2.196	247.6	-4.621
															254.28	-2.196	247.71	-4.632
															254.41	-2.196	247.83	-4.643
															254.53	-2.196	247.96	-4.654
															254.65	-2.196	248.08	-4.664
															254.78	-2.197	248.2	-4.673
															254.91	-2.197	248.32	-4.681
															255.03	-2.197	248.44	-4.689
															255.16	-2.197	248.56	-4.696
															255.29	-2.197	248.69	-4.702
															255.41	-2.198	248.81	-4.708
															255.54	-2.198	248.94	-4.713
															255.66	-2.198	249.06	-4.717
															255.79	-2.198	249.19	-4.721
															255.91	-2.198	249.32	-4.723
															256.04	-2.199	249.44	-4.726
															256.16	-2.199	249.57	-4.727
															256.29	-2.199	249.7	-4.727
															256.42	-2.199	249.83	-4.727
															256.54	-2.199	249.95	-4.727
															256.67	-2.2	250.08	-4.725
															256.79	-2.2	250.21	-4.723
															256.92	-2.2	250.34	-4.721
															257.04	-2.2	250.47	-4.717
															257.16	-2.2	250.6	-4.714
															257.29	-2.201	250.73	-4.71
															257.42	-2.201	250.86	-4.705
															257.54	-2.201	250.99	-4.701
															257.67	-2.201	251.12	-4.695
															257.8	-2.201	251.25	-4.69
															257.92	-2.202	251.38	-4.684
															258.05	-2.202	251.51	-4.679
															258.17	-2.202	251.64	-4.673
															258.3	-2.202	251.77	-4.667
															258.42	-2.203	251.9	-4.661
															258.55	-2.203	252.03	-4.654
															258.67	-2.203	252.17	-4.648
															258.8	-2.203	252.3	-4.642
															258.93	-2.203	252.43	-4.636
															259.05	-2.204	252.56	-4.629
															259.18	-2.204	252.69	-4.623
															259.3	-2.204	252.82	-4.617
															259.43	-2.204	252.95	-4.611
															259.55	-2.204	253.08	-4.605
															259.68	-2.205	253.21	-4.599
															259.81	-2.205	253.34	-4.593
															259.93	-2.205	253.47	-4.587
															260.06	-2.205	253.6	-4.581
															260.18	-2.206	253.73	-4.575
															260.31	-2.206	253.86	-4.57
															260.43	-2.206	253.99	-4.564
															260.56	-2.206	254.12	-4.558
															260.69	-2.206	254.25	-4.553
															260.81	-2.207	254.38	-4.547
															260.94	-2.207	254.51	-4.542
															261.06	-2.207	254.64	-4.536
															261.19	-2.207	254.77	-4.531
															261.32	-2.208	254.9	-4.526
															261.44	-2.208	255.03	-4.52
															261.57	-2.208	255.16	-4.515
															261.69	-2.208	255.29	-4.51
															261.82	-2.208	255.42	-4.505
															261.94	-2.209	255.55	-4.5
															262.07	-2.209	255.68	-4.495
															262.2	-2.209	255.81	-4.49
															262.32	-2.209	255.94	-4.485
															262.45	-2.21	256.07	-4.48
															262.57	-2.21	256.2	-4.475
															262.7	-2.21	256.33	-4.471
															262.83	-2.21	256.46	-4.466
															262.95	-2.21	256.58	-4.462
															263.08	-2.211	256.72	-4.457
															263.2	-2.211	256.84	-4.453
															263.33	-2.211	256.97	-4.449
															263.45	-2.211	257.1	-4.445
															263.58	-2.212	257.23	-4.441
															263.71	-2.212	257.36	-4.436
															263.83	-2.212	257.49	-4.432
															263.96	-2.212	257.62	-4.428
															264.08	-2.212	257.75	-4.424
															264.21	-2.213	257.88	-4.421
															264.33	-2.213	258.01	-4.417
															264.46	-2.213	258.13	-4.413
															264.58	-2.213	258.26	-4.409
															264.71	-2.214	258.4	-4.406
															264.84	-2.214	258.52	-4.402
															264.96	-2.214	258.65	-4.398
															265.09	-2.214	258.78	-4.395
															265.21	-2.215	258.91	-4.391
															265.34	-2.215	259.03	-4.388
															265.46	-2.215	259.17	-4.384
															265.59	-2.215	259.29	-4.381
[truncated: 1,115 more rows]
